# Supplementary material for: Tetra­ethyl­ammonium (acetyl­acetonato)bromidotricarbonyl­rhenate(I)
Source: Acta Crystallogr Sect E Struct Rep Online. 2010 Dec 4;67(Pt 1):m34–5. doi: 10.1107/S1600536810050105 (PMC3050364; doi:10.1107/S1600536810050105)
Supplement: Supplementary file 1 [file e-67-00m34-sup1.cif]

##############################################################################
###                                                                        ###
###        Electronic paper (Acta Crystallographica Section E)             ###
###                                                                        ###
##############################################################################
#                                                                            #
# This CIF contains the data in a paper accepted for publication in Acta     #
# Crystallographica Section E. It conforms to the requirements of Notes      #
# for Authors for Section E, and has been peer reviewed under the auspices   #
# of the IUCr Commission on Journals.                                        #
#                                                                            #
# Full details of the Crystallographic Information File format               #
# are given in the paper "The Crystallographic Information File (CIF):       #
# a New Standard Archive File for Crystallography" by S. R. Hall, F. H.      #
# Allen and I. D. Brown [Acta Cryst. (1991), A47, 655-685].                  #
#                                                                            #
# The current version of the core CIF dictionary is obtainable from          #
# ftp://ftp.iucr.org/pub/cif_core.dic. The current version number is 2.4.    #
#                                                                            #
# Software is freely available for graphical display of the structure(s) in  #
# this CIF.  For information consult the CIF home page http://www.iucr.org/  #
# cif/home.html                                                              #
#                                                                            #
# This file may be used for bona fide research purposes within the           #
# scientific community so long as proper attribution is given to the journal # 
# article from which it was obtained.                                        #
#                                                                            #
##############################################################################
                                             
data_global
_audit_creation_method     'WinGX routine CIF_UPDATE'
_audit_conform_dict_name     cif_core.dic
_audit_conform_dict_version     2.3
_journal_date_recd_electronic     2010-11-23
_journal_date_accepted     2010-11-30
_journal_name_full     'Acta Crystallographica, Section E'
_journal_year     2011
_journal_volume     67
_journal_issue      1
_journal_page_first     m34
_journal_page_last     m35
_journal_paper_category     QM
_journal_coeditor_code     WM2432
_publ_contact_author_name     'Brink, Alice'
_publ_contact_author_address
;
Department of Chemistry
University of the Free State
PO Box 339
Bloemfontein
9300
South Africa
;
_publ_contact_author_email     'alice.brink@gmail.com'
_publ_contact_author_fax     '+27(0)51 4446384'
_publ_contact_author_phone     '+27(0)51 4017035'
_publ_section_title
;
Tetraethylammonium (acetylacetonato)bromidotricarbonylrhenate(I)
;
loop_
    _publ_author_name
    _publ_author_footnote
    _publ_author_address
    'Brink, Alice' .
;
Department of Chemistry
University of the Free State
PO Box 339
Bloemfontein 9300
South Africa
;
    'Visser, Hendrik G.' .
;
Department of Chemistry
University of the Free State
PO Box 339
Bloemfontein 9300
South Africa
;
    'Roodt, Andreas' .
;
Department of Chemistry
University of the Free State
PO Box 339
Bloemfontein 9300
South Africa
;
data_I
_audit_creation_method     'WinGX routine CIF_UPDATE'
_chemical_name_systematic
;
Tetraethylammonium (acetylacetonato)bromidotricarbonylrhenate(I)
;
_chemical_formula_moiety     'C8 H20 N +, C8 H7 Br O5 Re -'
_chemical_formula_sum     'C16 H27 Br N O5 Re'
_chemical_formula_iupac     '(C8 H20 N) [Re Br (C5 H7 O2) (C O)3]'
_chemical_formula_weight     579.5
_symmetry_cell_setting     orthorhombic
_symmetry_space_group_name_H-M     'P b c a'
_symmetry_space_group_name_Hall     '-P 2ac 2ab'
loop_
    _symmetry_equiv_pos_as_xyz
    'x, y, z'
    '-x+1/2, -y, z+1/2'
    '-x, y+1/2, -z+1/2'
    'x+1/2, -y+1/2, -z'
    '-x, -y, -z'
    'x-1/2, y, -z-1/2'
    'x, -y-1/2, z-1/2'
    '-x-1/2, y-1/2, z'
_cell_length_a     13.09310(10)
_cell_length_b     14.58650(10)
_cell_length_c     20.8724(2)
_cell_angle_alpha     90
_cell_angle_beta     90
_cell_angle_gamma     90
_cell_volume     3986.26(6)
_cell_formula_units_Z     8
_cell_measurement_reflns_used     16272
_cell_measurement_theta_min     2.3012
_cell_measurement_theta_max     33.0026
_cell_measurement_temperature     100(2)
_exptl_crystal_description     'parallelepiped'
_exptl_crystal_colour     'colourless'
_exptl_crystal_size_max     0.26
_exptl_crystal_size_mid     0.13
_exptl_crystal_size_min     0.08
_exptl_crystal_density_diffrn     1.931
_exptl_crystal_density_method     'not measured'
_exptl_crystal_F_000     2240
_exptl_absorpt_coefficient_mu     8.124
_exptl_absorpt_correction_type     multi-scan
_exptl_absorpt_process_details
;
(<i>CrysAlis RED</i>; Oxford Diffraction, 2006)
;
_exptl_absorpt_correction_T_min     0.2265
_exptl_absorpt_correction_T_max     0.5626
_exptl_special_details
;
The intensity data was collected on a Oxford Diffraction Xcalibur 3 area
detector diffractometer using an exposure time of 10 s/frame. A total of 552
frames were collected with a frame width of 0.75\% covering up to \q = 28.00\%
with 100.0% completeness accomplished.
;
_diffrn_ambient_temperature     100(2)
_diffrn_radiation_type     MoK\a
_diffrn_radiation_wavelength     0.71073
_diffrn_radiation_source     'Enhance (Mo) X-ray Source'
_diffrn_radiation_monochromator     'graphite'
_diffrn_measurement_device_type     'Oxford Diffraction Xcalibur3 CCD'
_diffrn_measurement_method     '\w-scans'
_diffrn_detector_area_resol_mean     16.1829
_diffrn_reflns_number     30330
_diffrn_reflns_av_R_equivalents     0.0307
_diffrn_reflns_theta_min     2.31
_diffrn_reflns_theta_max     28
_diffrn_reflns_theta_full     28
_diffrn_measured_fraction_theta_max     1
_diffrn_measured_fraction_theta_full     1
_diffrn_reflns_limit_h_min     -17
_diffrn_reflns_limit_h_max     16
_diffrn_reflns_limit_k_min     -19
_diffrn_reflns_limit_k_max     15
_diffrn_reflns_limit_l_min     -27
_diffrn_reflns_limit_l_max     27
_diffrn_standards_number     0
_diffrn_standards_interval_count     .
_diffrn_standards_interval_time     .
_diffrn_standards_decay_%     ?
_reflns_number_total     4819
_reflns_number_gt     3641
_reflns_threshold_expression     I>2\s(I)
_refine_ls_structure_factor_coef     Fsqd
_refine_ls_matrix_type     full
_refine_ls_R_factor_gt     0.0191
_refine_ls_wR_factor_ref     0.0466
_refine_ls_goodness_of_fit_ref     1.019
_refine_ls_restrained_S_all     1.019
_refine_ls_number_reflns     4819
_refine_ls_number_parameters     223
_refine_ls_number_restraints     0
_refine_ls_hydrogen_treatment     constr
_refine_ls_weighting_scheme     calc
_refine_ls_weighting_details
         'calc w=1/[\s^2^(Fo^2^)+(0.0251P)^2^+0.0000P] where P=(Fo^2^+2Fc^2^)/3'
_refine_ls_shift/su_max     0.002
_refine_diff_density_max     1.346
_refine_diff_density_min     -0.705
_refine_ls_extinction_method     none
loop_
    _atom_type_symbol
    _atom_type_description
    _atom_type_scat_dispersion_real
    _atom_type_scat_dispersion_imag
    _atom_type_scat_source
    C C 0.0033 0.0016 'International Tables Vol C Tables 4.2.6.8 and 6.1.1.4'
    H H 0 0 'International Tables Vol C Tables 4.2.6.8 and 6.1.1.4'
    N N 0.0061 0.0033 'International Tables Vol C Tables 4.2.6.8 and 6.1.1.4'
    O O 0.0106 0.006 'International Tables Vol C Tables 4.2.6.8 and 6.1.1.4'
    Re Re -1.0185 7.231 'International Tables Vol C Tables 4.2.6.8 and 6.1.1.4'
    Br Br -0.2901 2.4595 'International Tables Vol C Tables 4.2.6.8 and 6.1.1.4'
_computing_data_collection     'CrysAlis CCD (Oxford Diffraction, 2006)'
_computing_cell_refinement     'CrysAlis RED (Oxford Diffraction, 2006)'
_computing_data_reduction     'CrysAlis RED (Oxford Diffraction, 2006)'
_computing_structure_solution     'SHELXS97 (Sheldrick, 2008)'
_computing_structure_refinement     'SHELXL97 (Sheldrick, 2008)'
_computing_molecular_graphics     'DIAMOND (Brandenburg & Putz, 2004)'
_computing_publication_material     'WinGX (Farrugia, 1999)'
loop_
    _atom_site_type_symbol
    _atom_site_label
    _atom_site_fract_x
    _atom_site_fract_y
    _atom_site_fract_z
    _atom_site_U_iso_or_equiv
    _atom_site_adp_type
    _atom_site_calc_flag
    _atom_site_refinement_flags
    _atom_site_occupancy
    _atom_site_disorder_assembly
    _atom_site_disorder_group
    C C1 0.6479(2) 0.59694(18) 0.79693(14) 0.0171(6) Uani d . 1 . .
    C C02 0.4190(2) 0.79609(18) 0.82159(14) 0.0178(6) Uani d . 1 . .
    C C01 0.5566(2) 0.91066(19) 0.86140(14) 0.0170(6) Uani d . 1 . .
    C C2 0.7475(2) 0.62159(19) 0.81179(14) 0.0198(6) Uani d . 1 . .
    H H2 0.7987 0.5764 0.8052 0.024 Uiso calc R 1 . .
    C C3 0.7799(2) 0.70650(19) 0.83555(14) 0.0186(6) Uani d . 1 . .
    C C03 0.5822(2) 0.82991(18) 0.74731(16) 0.0174(6) Uani d . 1 . .
    C C4 0.8919(2) 0.7204(2) 0.84831(16) 0.0253(7) Uani d . 1 . .
    H H4A 0.9119 0.7822 0.8349 0.038 Uiso calc R 1 . .
    H H4B 0.9315 0.675 0.8242 0.038 Uiso calc R 1 . .
    H H4C 0.9054 0.713 0.8942 0.038 Uiso calc R 1 . .
    C C5 0.6255(2) 0.50244(18) 0.77154(16) 0.0231(7) Uani d . 1 . .
    H H5A 0.5809 0.4699 0.8016 0.035 Uiso calc R 1 . .
    H H5B 0.6896 0.4685 0.7666 0.035 Uiso calc R 1 . .
    H H5C 0.5915 0.5074 0.7299 0.035 Uiso calc R 1 . .
    C C31 0.3312(2) 0.9931(2) 0.97904(15) 0.0247(7) Uani d . 1 . .
    H H31A 0.3463 1.0204 1.0214 0.03 Uiso calc R 1 . .
    H H31B 0.391 1.0043 0.9511 0.03 Uiso calc R 1 . .
    C C32 0.3183(3) 0.88969(19) 0.98731(17) 0.0318(8) Uani d . 1 . .
    H H32A 0.2625 0.8776 1.0175 0.048 Uiso calc R 1 . .
    H H32B 0.3818 0.8633 1.004 0.048 Uiso calc R 1 . .
    H H32C 0.3022 0.8618 0.9458 0.048 Uiso calc R 1 . .
    C C33 0.2623(2) 1.14451(18) 0.94940(15) 0.0214(6) Uani d . 1 . .
    H H33A 0.1989 1.1775 0.9377 0.026 Uiso calc R 1 . .
    H H33B 0.2816 1.1642 0.9931 0.026 Uiso calc R 1 . .
    C C34 0.3465(2) 1.1732(2) 0.90338(17) 0.0304(8) Uani d . 1 . .
    H H34A 0.4098 1.141 0.9144 0.046 Uiso calc R 1 . .
    H H34B 0.3574 1.2395 0.9066 0.046 Uiso calc R 1 . .
    H H34C 0.3265 1.1576 0.8595 0.046 Uiso calc R 1 . .
    C C35 0.2202(2) 1.00610(19) 0.88378(14) 0.0191(6) Uani d . 1 . .
    H H35A 0.2853 1.0071 0.8597 0.023 Uiso calc R 1 . .
    H H35B 0.1979 0.9414 0.887 0.023 Uiso calc R 1 . .
    C C36 0.1410(3) 1.0589(2) 0.84595(15) 0.0273(7) Uani d . 1 . .
    H H36A 0.0767 1.0606 0.87 0.041 Uiso calc R 1 . .
    H H36B 0.1297 1.0286 0.8046 0.041 Uiso calc R 1 . .
    H H36C 0.1652 1.1216 0.8387 0.041 Uiso calc R 1 . .
    C C37 0.1443(2) 1.02603(19) 0.99096(14) 0.0190(6) Uani d . 1 . .
    H H37A 0.0881 1.0637 0.9733 0.023 Uiso calc R 1 . .
    H H37B 0.1242 0.9609 0.9868 0.023 Uiso calc R 1 . .
    C C38 0.1560(3) 1.0482(2) 1.06086(15) 0.0302(8) Uani d . 1 . .
    H H38A 0.2073 1.0075 1.0799 0.045 Uiso calc R 1 . .
    H H38B 0.0904 1.0394 1.0826 0.045 Uiso calc R 1 . .
    H H38C 0.1779 1.1121 1.0656 0.045 Uiso calc R 1 . .
    N N1 0.23955(16) 1.04213(14) 0.95068(11) 0.0148(5) Uani d . 1 . .
    O O1 0.56968(13) 0.64852(12) 0.80201(11) 0.0186(4) Uani d . 1 . .
    O O02 0.33086(15) 0.80287(13) 0.81550(11) 0.0234(5) Uani d . 1 . .
    O O2 0.72326(14) 0.77461(13) 0.84811(10) 0.0201(5) Uani d . 1 . .
    O O01 0.54896(15) 0.98593(13) 0.87843(11) 0.0240(5) Uani d . 1 . .
    O O03 0.59154(15) 0.85547(14) 0.69515(11) 0.0240(5) Uani d . 1 . .
    Re Re1 0.563458(8) 0.787480(7) 0.832299(6) 0.01437(4) Uani d . 1 . .
    Br Br1 0.54691(2) 0.718131(18) 0.948917(14) 0.01961(7) Uani d . 1 . .
loop_
    _atom_site_aniso_label
    _atom_site_aniso_U_11
    _atom_site_aniso_U_22
    _atom_site_aniso_U_33
    _atom_site_aniso_U_12
    _atom_site_aniso_U_13
    _atom_site_aniso_U_23
    C1 0.0202(15) 0.0158(14) 0.0154(16) -0.0001(11) 0.0013(12) 0.0039(11)
    C02 0.0237(16) 0.0141(14) 0.0155(16) -0.0029(11) 0.0002(12) 0.0010(11)
    C01 0.0139(14) 0.0209(15) 0.0162(15) -0.0023(12) -0.0018(12) 0.0059(12)
    C2 0.0169(14) 0.0190(14) 0.0235(17) 0.0062(12) 0.0028(13) 0.0006(12)
    C3 0.0140(13) 0.0214(15) 0.0206(16) -0.0013(11) 0.0009(12) 0.0064(13)
    C03 0.0118(14) 0.0137(13) 0.0267(18) 0.0000(11) -0.0001(12) -0.0026(13)
    C4 0.0136(14) 0.0275(17) 0.035(2) 0.0016(13) -0.0001(13) 0.0016(14)
    C5 0.0241(16) 0.0174(15) 0.0277(18) 0.0004(12) 0.0030(13) -0.0031(13)
    C31 0.0179(15) 0.0329(17) 0.0233(18) 0.0056(13) -0.0029(13) 0.0012(13)
    C32 0.0355(19) 0.0301(17) 0.0298(19) 0.0142(15) -0.0017(16) 0.0071(14)
    C33 0.0214(15) 0.0176(14) 0.0253(18) -0.0068(12) 0.0006(13) -0.0039(13)
    C34 0.0313(19) 0.0287(17) 0.031(2) -0.0122(14) 0.0023(15) 0.0035(14)
    C35 0.0246(15) 0.0176(14) 0.0152(16) 0.0018(12) -0.0013(13) -0.0023(12)
    C36 0.0371(19) 0.0215(16) 0.0233(19) -0.0005(14) -0.0082(14) 0.0029(13)
    C37 0.0164(14) 0.0196(14) 0.0210(16) -0.0005(11) 0.0043(12) 0.0015(12)
    C38 0.0336(19) 0.0355(19) 0.0213(19) 0.0006(15) 0.0078(14) 0.0000(14)
    N1 0.0144(12) 0.0151(11) 0.0148(13) -0.0007(9) -0.0016(10) 0.0001(10)
    O1 0.0115(10) 0.0127(9) 0.0317(12) -0.0014(8) -0.0013(9) -0.0057(9)
    O02 0.0139(11) 0.0205(11) 0.0360(14) 0.0040(8) -0.0083(9) -0.0017(9)
    O2 0.0102(9) 0.0186(10) 0.0316(13) -0.0001(8) -0.0021(8) -0.0019(9)
    O01 0.0265(12) 0.0162(10) 0.0294(13) -0.0013(9) -0.0042(10) -0.0018(9)
    O03 0.0256(11) 0.0230(11) 0.0236(12) -0.0028(9) 0.0054(10) -0.0003(10)
    Re1 0.01154(6) 0.01270(6) 0.01887(7) -0.00035(4) -0.00109(4) -0.00012(5)
    Br1 0.02132(15) 0.01855(13) 0.01895(16) -0.00067(12) -0.00405(11)
                                                                     0.00209(12)
_geom_special_details
;
All e.s.d.'s (except the e.s.d. in the dihedral angle between two l.s. planes)
are estimated using the full covariance matrix. The cell e.s.d.'s are taken
into account individually in the estimation of e.s.d.'s in distances, angles
and torsion angles; correlations between e.s.d.'s in cell parameters are only
used when they are defined by crystal symmetry. An approximate (isotropic)
treatment of cell e.s.d.'s is used for estimating e.s.d.'s involving l.s.
planes.
;
loop_
    _geom_bond_atom_site_label_1
    _geom_bond_atom_site_label_2
    _geom_bond_site_symmetry_2
    _geom_bond_distance
    _geom_bond_publ_flag
    C1 O1 . 1.275(3) ?
    C1 C2 . 1.388(4) ?
    C1 C5 . 1.505(4) ?
    C02 O02 . 1.165(3) ?
    C02 Re1 . 1.909(3) ?
    C01 O01 1 1.158(3) ?
    C01 O01 . 1.158(3) ?
    C01 Re1 . 1.899(3) ?
    C2 C3 . 1.400(4) ?
    C2 H2 . 0.95 ?
    C3 O2 . 1.267(3) ?
    C3 C4 . 1.504(4) ?
    C03 O03 . 1.157(4) ?
    C03 Re1 . 1.895(3) ?
    C4 H4A . 0.98 ?
    C4 H4B . 0.98 ?
    C4 H4C . 0.98 ?
    C5 H5A . 0.98 ?
    C5 H5B . 0.98 ?
    C5 H5C . 0.98 ?
    C31 N1 . 1.517(3) ?
    C31 C32 . 1.528(4) ?
    C31 H31A . 0.99 ?
    C31 H31B . 0.99 ?
    C32 H32A . 0.98 ?
    C32 H32B . 0.98 ?
    C32 H32C . 0.98 ?
    C33 C34 . 1.521(4) ?
    C33 N1 . 1.523(3) ?
    C33 H33A . 0.99 ?
    C33 H33B . 0.99 ?
    C34 H34A . 0.98 ?
    C34 H34B . 0.98 ?
    C34 H34C . 0.98 ?
    C35 C36 . 1.513(4) ?
    C35 N1 . 1.513(4) ?
    C35 H35A . 0.99 ?
    C35 H35B . 0.99 ?
    C36 H36A . 0.98 ?
    C36 H36B . 0.98 ?
    C36 H36C . 0.98 ?
    C37 C38 . 1.502(4) ?
    C37 N1 . 1.522(3) ?
    C37 H37A . 0.99 ?
    C37 H37B . 0.99 ?
    C38 H38A . 0.98 ?
    C38 H38B . 0.98 ?
    C38 H38C . 0.98 ?
    O1 Re1 . 2.1248(18) ?
    O2 Re1 . 2.1265(19) ?
    Re1 Br1 . 2.6448(3) ?
loop_
    _geom_angle_atom_site_label_1
    _geom_angle_atom_site_label_2
    _geom_angle_atom_site_label_3
    _geom_angle_site_symmetry_1
    _geom_angle_site_symmetry_3
    _geom_angle
    _geom_angle_publ_flag
    O1 C1 C2 . . 125.7(3) ?
    O1 C1 C5 . . 114.4(2) ?
    C2 C1 C5 . . 119.9(3) ?
    O02 C02 Re1 . . 178.8(2) ?
    O01 C01 Re1 1 . 177.7(2) ?
    O01 C01 Re1 . . 177.7(2) ?
    C1 C2 C3 . . 126.4(3) ?
    C1 C2 H2 . . 116.8 ?
    C3 C2 H2 . . 116.8 ?
    O2 C3 C2 . . 126.1(3) ?
    O2 C3 C4 . . 115.4(2) ?
    C2 C3 C4 . . 118.5(3) ?
    O03 C03 Re1 . . 178.6(3) ?
    C3 C4 H4A . . 109.5 ?
    C3 C4 H4B . . 109.5 ?
    H4A C4 H4B . . 109.5 ?
    C3 C4 H4C . . 109.5 ?
    H4A C4 H4C . . 109.5 ?
    H4B C4 H4C . . 109.5 ?
    C1 C5 H5A . . 109.5 ?
    C1 C5 H5B . . 109.5 ?
    H5A C5 H5B . . 109.5 ?
    C1 C5 H5C . . 109.5 ?
    H5A C5 H5C . . 109.5 ?
    H5B C5 H5C . . 109.5 ?
    N1 C31 C32 . . 115.0(2) ?
    N1 C31 H31A . . 108.5 ?
    C32 C31 H31A . . 108.5 ?
    N1 C31 H31B . . 108.5 ?
    C32 C31 H31B . . 108.5 ?
    H31A C31 H31B . . 107.5 ?
    C31 C32 H32A . . 109.5 ?
    C31 C32 H32B . . 109.5 ?
    H32A C32 H32B . . 109.5 ?
    C31 C32 H32C . . 109.5 ?
    H32A C32 H32C . . 109.5 ?
    H32B C32 H32C . . 109.5 ?
    C34 C33 N1 . . 115.0(2) ?
    C34 C33 H33A . . 108.5 ?
    N1 C33 H33A . . 108.5 ?
    C34 C33 H33B . . 108.5 ?
    N1 C33 H33B . . 108.5 ?
    H33A C33 H33B . . 107.5 ?
    C33 C34 H34A . . 109.5 ?
    C33 C34 H34B . . 109.5 ?
    H34A C34 H34B . . 109.5 ?
    C33 C34 H34C . . 109.5 ?
    H34A C34 H34C . . 109.5 ?
    H34B C34 H34C . . 109.5 ?
    C36 C35 N1 . . 114.8(2) ?
    C36 C35 H35A . . 108.6 ?
    N1 C35 H35A . . 108.6 ?
    C36 C35 H35B . . 108.6 ?
    N1 C35 H35B . . 108.6 ?
    H35A C35 H35B . . 107.5 ?
    C35 C36 H36A . . 109.5 ?
    C35 C36 H36B . . 109.5 ?
    H36A C36 H36B . . 109.5 ?
    C35 C36 H36C . . 109.5 ?
    H36A C36 H36C . . 109.5 ?
    H36B C36 H36C . . 109.5 ?
    C38 C37 N1 . . 114.8(2) ?
    C38 C37 H37A . . 108.6 ?
    N1 C37 H37A . . 108.6 ?
    C38 C37 H37B . . 108.6 ?
    N1 C37 H37B . . 108.6 ?
    H37A C37 H37B . . 107.5 ?
    C37 C38 H38A . . 109.5 ?
    C37 C38 H38B . . 109.5 ?
    H38A C38 H38B . . 109.5 ?
    C37 C38 H38C . . 109.5 ?
    H38A C38 H38C . . 109.5 ?
    H38B C38 H38C . . 109.5 ?
    C35 N1 C31 . . 109.2(2) ?
    C35 N1 C37 . . 108.6(2) ?
    C31 N1 C37 . . 111.1(2) ?
    C35 N1 C33 . . 110.9(2) ?
    C31 N1 C33 . . 108.3(2) ?
    C37 N1 C33 . . 108.7(2) ?
    C1 O1 Re1 . . 128.19(17) ?
    C3 O2 Re1 . . 127.81(18) ?
    C03 Re1 C01 . . 89.80(12) ?
    C03 Re1 C02 . . 89.85(12) ?
    C01 Re1 C02 . . 85.88(11) ?
    C03 Re1 O1 . . 91.61(10) ?
    C01 Re1 O1 . . 178.54(10) ?
    C02 Re1 O1 . . 93.78(9) ?
    C03 Re1 O2 . . 92.67(10) ?
    C01 Re1 O2 . . 94.63(9) ?
    C02 Re1 O2 . . 177.43(10) ?
    O1 Re1 O2 . . 85.66(7) ?
    C03 Re1 Br1 . . 175.69(8) ?
    C01 Re1 Br1 . . 93.65(9) ?
    C02 Re1 Br1 . . 92.97(9) ?
    O1 Re1 Br1 . . 84.96(6) ?
    O2 Re1 Br1 . . 84.49(6) ?
loop_
    _geom_torsion_atom_site_label_1
    _geom_torsion_atom_site_label_2
    _geom_torsion_atom_site_label_3
    _geom_torsion_atom_site_label_4
    _geom_torsion_site_symmetry_1
    _geom_torsion_site_symmetry_2
    _geom_torsion_site_symmetry_3
    _geom_torsion_site_symmetry_4
    _geom_torsion
    _geom_torsion_publ_flag
    O1 C1 C2 C3 . . . . 0.8(5) ?
    C5 C1 C2 C3 . . . . 179.9(3) ?
    C1 C2 C3 O2 . . . . 0.9(5) ?
    C1 C2 C3 C4 . . . . -179.5(3) ?
    C36 C35 N1 C31 . . . . -171.2(2) ?
    C36 C35 N1 C37 . . . . 67.6(3) ?
    C36 C35 N1 C33 . . . . -51.8(3) ?
    C32 C31 N1 C35 . . . . -62.4(3) ?
    C32 C31 N1 C37 . . . . 57.3(3) ?
    C32 C31 N1 C33 . . . . 176.6(2) ?
    C38 C37 N1 C35 . . . . 173.2(2) ?
    C38 C37 N1 C31 . . . . 53.1(3) ?
    C38 C37 N1 C33 . . . . -66.1(3) ?
    C34 C33 N1 C35 . . . . -52.4(3) ?
    C34 C33 N1 C31 . . . . 67.4(3) ?
    C34 C33 N1 C37 . . . . -171.7(2) ?
    C2 C1 O1 Re1 . . . . 1.3(4) ?
    C5 C1 O1 Re1 . . . . -177.82(19) ?
    C2 C3 O2 Re1 . . . . -4.3(4) ?
    C4 C3 O2 Re1 . . . . 176.09(19) ?
    C1 O1 Re1 C03 . . . . 89.5(3) ?
    C1 O1 Re1 C02 . . . . 179.5(2) ?
    C1 O1 Re1 O2 . . . . -3.0(2) ?
    C1 O1 Re1 Br1 . . . . -87.9(2) ?
    C3 O2 Re1 C03 . . . . -86.9(2) ?
    C3 O2 Re1 C01 . . . . -177.0(2) ?
    C3 O2 Re1 O1 . . . . 4.5(2) ?
    C3 O2 Re1 Br1 . . . . 89.8(2) ?
loop_
    _geom_hbond_atom_site_label_D
    _geom_hbond_atom_site_label_H
    _geom_hbond_atom_site_label_A
    _geom_hbond_site_symmetry_A
    _geom_hbond_distance_DH
    _geom_hbond_distance_HA
    _geom_hbond_distance_DA
    _geom_hbond_angle_DHA
    C31 H31A O01 5_677 0.99 2.5 3.378(4) 147.3
    C31 H31B O01 1 0.99 2.58 3.543(4) 164.5
    C35 H35B O03 6_557 0.99 2.54 3.221(3) 125.9
    C36 H36B O03 6_557 0.98 2.57 3.155(4) 118
    C37 H37A Br1 8_665 0.99 2.91 3.859(3) 161.2
