# Supplementary material for: Tetra­ethyl­ammonium (acetyl­acetonato)bromidotricarbonyl­rhenate(I)
Source: Acta Crystallogr Sect E Struct Rep Online. 2010 Dec 4;67(Pt 1):m34–5. doi: 10.1107/S1600536810050105 (PMC3050364; doi:10.1107/S1600536810050105)
Supplement: Supplementary file 2 [file e-67-00m34-Isup2.hkl]

#
# h,k,l, Fc-squared, Fo-squared, sigma(Fo-squared) and status flag
#
data_I
_shelx_title ' absx in Pbca'
_shelx_refln_list_code          4
_shelx_F_calc_maximum      807.06
_exptl_crystal_F_000      2240.00
_reflns_d_resolution_high  0.7570
 
loop_
 _symmetry_equiv_pos_as_xyz
 'x, y, z'
 '-x+1/2, -y, z+1/2'
 '-x, y+1/2, -z+1/2'
 'x+1/2, -y+1/2, -z'
 '-x, -y, -z'
 'x-1/2, y, -z-1/2'
 'x, -y-1/2, z-1/2'
 '-x-1/2, y-1/2, z'
 
_cell_length_a    13.0931
_cell_length_b    14.5865
_cell_length_c    20.8724
_cell_angle_alpha  90.000
_cell_angle_beta   90.000
_cell_angle_gamma  90.000
 
_shelx_F_squared_multiplier     1.000
 
loop_
 _refln_index_h
 _refln_index_k
 _refln_index_l
 _refln_F_squared_calc
 _refln_F_squared_meas
 _refln_F_squared_sigma
 _refln_observed_status
   2   0   0   129608.01   142113.19   2585.44 o
   4   0   0     3869.22     4495.52    515.78 o
   6   0   0   241302.22   236301.19   3794.40 o
   8   0   0   295585.13   286623.22   4027.65 o
  10   0   0   195921.80   192675.20   2033.53 o
  12   0   0      553.82      551.69    404.90 o
  14   0   0    31670.14    29917.19    781.81 o
  16   0   0    40342.68    40967.64   2394.90 o
   2   1   0   278829.75   290016.34   1858.41 o
   4   1   0   651352.69   639031.88   5642.70 o
   6   1   0   271860.78   265450.63   3341.83 o
   8   1   0     3195.14     2972.27    157.28 o
  10   1   0    50549.68    48857.78    655.31 o
  12   1   0   146850.09   142364.14   1630.22 o
  14   1   0    49911.13    50901.65    696.45 o
  16   1   0      736.03      808.19    364.38 o
   0   2   0   393953.66   412360.69   2943.18 o
   2   2   0   308036.66   319881.94   2116.41 o
   4   2   0    10097.94    11102.04    137.07 o
   6   2   0   162268.50   166096.48   1138.97 o
   8   2   0   236372.52   233735.73   2482.52 o
  10   2   0    63143.53    61264.52    596.38 o
  12   2   0     1883.33     1633.36    228.24 o
  14   2   0    18358.67    16686.29    451.42 o
  16   2   0    29697.54    29496.95    747.68 o
   2   3   0   132548.13   137744.05   1529.53 o
   4   3   0   160052.30   159282.50    756.52 o
   6   3   0   142545.28   141510.83   1455.24 o
   8   3   0     7997.54     7893.82    213.08 o
  10   3   0    21389.45    21124.52    369.68 o
  12   3   0    70294.11    67479.80   1230.72 o
  14   3   0    29721.77    30595.25    812.33 o
  16   3   0     1010.80      804.74    519.16 o
   0   4   0   309546.63   312276.84   3170.55 o
   2   4   0    86442.39    90748.69    362.89 o
   4   4   0     1421.56     1317.07     77.69 o
   6   4   0    27554.80    26034.56    827.87 o
   8   4   0    72745.14    73234.45   1409.05 o
  10   4   0    45864.42    45534.34    645.04 o
  12   4   0    10860.02    10543.73    400.78 o
  14   4   0     7241.13     6991.87    419.72 o
  16   4   0     9826.84     8840.76    525.99 o
   2   5   0      608.25      566.12     50.73 o
   4   5   0    52558.77    53529.09    325.41 o
   6   5   0    60893.02    60866.31   1385.64 o
   8   5   0     6216.64     6093.03    301.56 o
  10   5   0     3302.42     3064.17    243.16 o
  12   5   0    10172.53     9965.89    406.35 o
  14   5   0    18277.81    17381.12    566.98 o
  16   5   0     1416.94      697.86    504.52 o
   0   6   0     1220.25     1699.32    105.17 o
   2   6   0     8529.17     8650.55    114.92 o
   4   6   0     3691.84     3528.22    113.22 o
   6   6   0      403.43      315.89    179.87 o
   8   6   0     4364.30     4449.50    252.62 o
  10   6   0     4775.38     4929.11    290.37 o
  12   6   0     2877.19     2767.13    312.31 o
  14   6   0       56.56       87.78    327.16 o
  16   6   0     1361.73     1361.25    503.00 o
   2   7   0     1367.22     1417.71     95.71 o
   4   7   0     4749.97     5259.20    112.06 o
   6   7   0        0.30       34.50    130.55 o
   8   7   0      749.52      816.30    217.52 o
  10   7   0     2367.77     2114.92    243.83 o
  12   7   0      784.00      846.90    327.27 o
  14   7   0      587.54      611.30    377.78 o
  16   7   0      297.03      340.40    406.80 o
   0   8   0     7426.62     6568.67    265.22 o
   2   8   0    11373.05    10790.12    157.94 o
   4   8   0     1518.60     1558.67     77.24 o
   6   8   0     1947.39     1763.30    171.08 o
   8   8   0    13835.65    13511.24    388.63 o
  10   8   0     4477.20     4216.16    318.00 o
  12   8   0      506.84      570.17    285.62 o
  14   8   0     4173.23     4340.36    398.85 o
   2   9   0    14539.88    14211.21    191.18 o
   4   9   0    33631.24    32302.02    464.64 o
   6   9   0    15793.70    15364.45    332.04 o
   8   9   0     2967.29     2795.30    264.41 o
  10   9   0     7388.65     7086.18    374.56 o
  12   9   0    21456.38    22194.75    534.88 o
  14   9   0    10157.00    10485.41    477.74 o
   0  10   0   133515.66   130156.91   1269.33 o
   2  10   0    47559.70    47609.42    354.12 o
   4  10   0       45.17       22.32    124.76 o
   6  10   0    16153.52    16231.25    352.49 o
   8  10   0    74956.09    74253.55   1639.31 o
  10  10   0    27378.59    28530.90    625.71 o
  12  10   0     1652.26     1495.73    375.97 o
  14  10   0     8384.91     8592.05    544.26 o
   2  11   0    33759.70    33275.08    365.06 o
   4  11   0   135661.33   135081.34   1121.90 o
   6  11   0    56028.53    56210.20    636.00 o
   8  11   0     3911.07     3831.11    266.21 o
  10  11   0    14913.55    14796.62    506.74 o
  12  11   0    42848.26    46744.98   1343.46 o
  14  11   0    27580.88    29541.59   1031.13 o
   0  12   0   178078.98   173323.94   2467.18 o
   2  12   0    58387.09    58724.18    700.02 o
   4  12   0     2893.81     2573.89    259.23 o
   6  12   0    55384.24    55224.59    653.04 o
   8  12   0    79650.48    80419.09   1075.43 o
  10  12   0    42914.73    45428.56   1068.76 o
  12  12   0      146.48     -141.76    477.69 o
   2  13   0    48970.93    49507.96    676.81 o
   4  13   0   129145.80   128493.24   1146.61 o
   6  13   0    75620.09    76273.46   1065.00 o
   8  13   0      519.67      568.49    314.91 o
  10  13   0    23576.77    25436.42    883.52 o
  12  13   0    44038.73    46681.92   1192.52 o
   0  14   0   185431.98   185225.69   2641.29 o
   2  14   0    80772.13    81801.91   1022.26 o
   4  14   0     1038.57      739.78    322.69 o
   6  14   0    60967.85    62121.59   1009.39 o
   8  14   0    85257.43    85579.77   1311.52 o
  10  14   0    33839.02    37338.26   1619.60 o
   2  15   0    65663.77    67560.95   1223.41 o
   4  15   0   113476.66   115060.01   1175.42 o
   6  15   0    64751.34    68305.65    987.26 o
   8  15   0     2044.23     1947.47    440.99 o
  10  15   0    18111.65    17804.54    824.01 o
   0  16   0    92879.40   100066.94   2174.80 o
   2  16   0    49838.52    52230.79   1172.81 o
   4  16   0      607.96      450.90    498.25 o
   6  16   0    29913.32    30485.58    719.30 o
   8  16   0    48488.51    52221.06    979.35 o
   2  17   0    23933.13    25479.08    873.29 o
   4  17   0    36210.02    37723.26   1166.24 o
   6  17   0    23951.10    25563.82    758.48 o
   8  17   0     1147.28     1211.54    544.13 o
   0  18   0    30632.45    35151.55   1491.48 o
   2  18   0    10106.24    10836.94    716.17 o
   4  18   0      235.28      463.59    599.28 o
   6  18   0     5111.35     4863.53    716.58 o
   2  19   0     3314.01     2906.94    692.54 o
   1   1   1      716.47      915.79     40.99 o
   2   1   1     3242.21     3634.19     44.74 o
   3   1   1     2207.88     2370.43     49.26 o
   4   1   1    23940.01    25166.63    175.62 o
   5   1   1      125.01      204.58     38.91 o
   6   1   1    12590.60    13143.43    154.34 o
   7   1   1     3702.39     3770.17    120.33 o
   8   1   1     2109.22     2261.10    102.48 o
   9   1   1     3267.55     3214.85    123.99 o
  10   1   1     1410.23     1343.07    127.18 o
  11   1   1      994.83      836.46    136.00 o
  12   1   1     3693.37     3191.15    165.97 o
  13   1   1       17.90      -12.64    132.02 o
  14   1   1     1028.60      827.34    208.37 o
  15   1   1      398.91      383.47    239.35 o
  16   1   1        2.12       26.25     97.33 o
  17   1   1     1415.85     1298.88    376.25 o
   0   2   1    22032.95    24725.48    129.29 o
   1   2   1     4086.78     4422.80     53.93 o
   2   2   1    50728.61    54090.26    226.73 o
   3   2   1      219.36      323.51     37.13 o
   4   2   1     2297.84     2494.57     54.44 o
   5   2   1     1387.78     1472.95     49.58 o
   6   2   1    18329.76    18454.27    191.84 o
   7   2   1     1066.14     1053.49     81.86 o
   8   2   1    38210.28    38252.21    294.42 o
   9   2   1      148.08      217.92    103.36 o
  10   2   1     1019.95      820.27    123.06 o
  11   2   1     6647.47     6033.32    178.14 o
  12   2   1      910.10      819.41    171.15 o
  13   2   1     2434.14     2066.87    179.09 o
  14   2   1     5275.52     4844.71    218.36 o
  15   2   1      185.31        7.62     66.85 o
  16   2   1     4991.43     4967.52    380.03 o
  17   2   1     1315.71     1010.13    409.38 o
   1   3   1     6481.31     7040.98     74.19 o
   2   3   1    34389.09    36486.88    190.22 o
   3   3   1    26037.19    27780.82    157.12 o
   4   3   1    68437.75    70542.38    353.97 o
   5   3   1      844.11      782.80     54.33 o
   6   3   1     7921.32     7748.01    122.32 o
   7   3   1     5866.98     5676.60    127.62 o
   8   3   1    10071.77    10083.63    166.40 o
   9   3   1       85.52      178.30     94.68 o
  10   3   1    13879.16    13697.71    219.19 o
  11   3   1       35.80       36.31     84.24 o
  12   3   1    16412.96    16202.37    293.32 o
  13   3   1    12080.82    11566.26    279.93 o
  14   3   1     6069.05     5688.26    248.44 o
  15   3   1     5273.42     5090.08    301.98 o
  16   3   1      782.17      520.07    326.46 o
  17   3   1     2103.53     1693.14    413.94 o
   0   4   1   151093.36   159493.83    756.69 o
   1   4   1     2145.31     2261.05     42.19 o
   2   4   1    29360.28    31037.86    163.09 o
   3   4   1      152.70      204.87     45.97 o
   4   4   1     5142.42     5351.06     89.45 o
   5   4   1      346.37      593.11    176.20 o
   6   4   1    43714.57    43493.02    299.49 o
   7   4   1      874.67      687.93     84.20 o
   8   4   1    54068.18    53408.97    512.00 o
   9   4   1    12735.94    12917.38    218.06 o
  10   4   1    15046.79    14670.95    248.18 o
  11   4   1     8316.17     8193.72    218.59 o
  12   4   1     4876.81     4723.22    200.33 o
  13   4   1     2741.97     2405.23    243.20 o
  14   4   1    21691.03    22169.25    429.92 o
  15   4   1      320.60      189.53    284.54 o
  16   4   1    17893.30    18761.05    609.22 o
   1   5   1     9792.67    10256.85     86.30 o
   2   5   1    48207.29    49060.75    286.36 o
   3   5   1     2365.99     2458.16     69.57 o
   4   5   1    99357.25   100139.26    352.55 o
   5   5   1    10439.58    10634.96    162.07 o
   6   5   1    53013.09    54426.14    350.23 o
   7   5   1    11725.20    11476.60    198.25 o
   8   5   1     7117.06     7463.36    208.69 o
   9   5   1     4280.89     4013.24    189.77 o
  10   5   1    23389.84    23797.98    349.07 o
  11   5   1     2298.14     2298.15    192.17 o
  12   5   1    56758.02    56427.10    578.75 o
  13   5   1    13698.24    14260.33    344.51 o
  14   5   1     9540.59     9572.44    330.99 o
  15   5   1     8985.37     8835.01    345.32 o
  16   5   1      999.88      756.93    348.41 o
   0   6   1   176658.38   181236.70    661.13 o
   1   6   1    16521.94    17773.06    126.46 o
   2   6   1    45526.13    46162.22    231.62 o
   3   6   1     4366.38     4450.35     91.04 o
   4   6   1       13.60       23.67     23.71 o
   5   6   1     1586.61     1581.93     78.51 o
   6   6   1    57988.45    58282.87    604.99 o
   7   6   1     2711.72     2741.24    124.81 o
   8   6   1    98364.23    97008.91   1562.23 o
   9   6   1     8800.89     8644.46    231.00 o
  10   6   1    33421.33    33246.62    420.91 o
  11   6   1    23049.23    22869.26    372.00 o
  12   6   1     5548.92     5350.85    249.72 o
  13   6   1     5073.07     5122.17    263.16 o
  14   6   1    29569.97    30308.86    501.60 o
  15   6   1      962.47      700.00    344.14 o
  16   6   1    32959.64    33927.05    550.97 o
   1   7   1     1699.31     1634.18     61.69 o
   2   7   1    66236.91    66918.45    271.07 o
   3   7   1      546.09      536.21     66.21 o
   4   7   1    88183.77    86455.04    369.06 o
   5   7   1    12259.43    12449.35    158.64 o
   6   7   1    35331.89    35608.71    265.32 o
   7   7   1    20993.91    21212.99    349.63 o
   8   7   1     4578.36     4523.89    186.83 o
   9   7   1      326.93      436.13    167.51 o
  10   7   1    26009.62    26944.96    386.65 o
  11   7   1     2630.65     2501.78    184.68 o
  12   7   1    60373.02    61678.91    561.07 o
  13   7   1    14344.21    15113.63    332.99 o
  14   7   1    16833.45    17347.27    368.61 o
  15   7   1    15665.23    16176.95    385.71 o
  16   7   1      856.05      588.08    341.93 o
   0   8   1    96834.83    97416.01    543.72 o
   1   8   1     3331.05     3780.43     84.60 o
   2   8   1    31423.19    31341.21    185.29 o
   3   8   1     5760.55     5763.62     88.09 o
   4   8   1      133.17      173.09     88.60 o
   5   8   1     1700.07     1652.26     93.61 o
   6   8   1    48719.29    49557.76    349.23 o
   7   8   1     2261.16     2281.81    140.85 o
   8   8   1    71128.99    70196.86    928.20 o
   9   8   1    23438.34    24151.43    441.44 o
  10   8   1    22979.13    23277.78    359.86 o
  11   8   1     9338.68     9776.81    257.71 o
  12   8   1     2019.60     1694.00    224.64 o
  13   8   1     4121.79     3859.71    249.55 o
  14   8   1    27857.01    29298.47    468.12 o
  15   8   1      674.39      638.72    318.55 o
   1   9   1     4644.01     4604.52     97.79 o
   2   9   1    26400.98    26699.30    193.57 o
   3   9   1     3878.55     3788.98     84.08 o
   4   9   1    52256.99    51127.00    277.49 o
   5   9   1     4747.69     4681.40    106.90 o
   6   9   1    35206.18    35614.60    311.95 o
   7   9   1     9389.67     9180.23    205.52 o
   8   9   1     2572.10     2577.21    184.15 o
   9   9   1     1203.51     1187.85    197.36 o
  10   9   1    20675.88    20913.86    351.88 o
  11   9   1     2577.66     2471.00    226.58 o
  12   9   1    34795.07    35321.00    454.92 o
  13   9   1     9990.39    10083.71    307.53 o
  14   9   1     7748.15     7510.15    337.71 o
  15   9   1     7077.45     6903.36    368.95 o
   0  10   1    34968.44    34887.84    338.20 o
   1  10   1      437.30      393.10     83.57 o
   2  10   1    15994.66    16215.44    163.97 o
   3  10   1       53.63       73.62     74.80 o
   4  10   1      495.24      442.70     89.73 o
   5  10   1      258.98      273.42    114.67 o
   6  10   1    13477.85    13529.54    234.68 o
   7  10   1     3287.86     3231.17    161.03 o
   8  10   1    30481.74    31668.26    431.60 o
   9  10   1     4473.49     4272.40    220.32 o
  10  10   1     7538.40     7759.33    281.88 o
  11  10   1     6385.99     5941.02    258.28 o
  12  10   1      336.38      294.69    196.67 o
  13  10   1     2032.47     1687.68    308.74 o
  14  10   1    14505.17    15753.33    499.16 o
   1  11   1     3071.78     2887.77    101.98 o
   2  11   1    16899.05    16747.46    177.27 o
   3  11   1      439.07      448.96    110.97 o
   4  11   1     5826.84     5745.53    159.09 o
   5  11   1     1238.17     1122.91    128.15 o
   6  11   1      607.96      441.50    138.95 o
   7  11   1     2779.39     2476.04    168.43 o
   8  11   1      642.42      499.45    193.61 o
   9  11   1     2701.89     2481.67    229.19 o
  10  11   1     4331.74     4687.21    304.40 o
  11  11   1     1201.85     1150.41    302.73 o
  12  11   1     7967.53     7837.84    313.81 o
  13  11   1     3237.03     3516.59    334.33 o
  14  11   1      860.33      804.19    346.11 o
   0  12   1     1891.85     2218.69    149.08 o
   1  12   1      273.41      213.58    100.00 o
   2  12   1       54.02       70.58     91.71 o
   3  12   1     3280.29     3143.55    158.24 o
   4  12   1        2.74       23.04    111.62 o
   5  12   1     1644.38     1696.98    172.11 o
   6  12   1     2600.22     2591.39    171.11 o
   7  12   1     2075.70     2072.79    200.44 o
   8  12   1      973.75     1093.14    211.65 o
   9  12   1     1648.24     1704.90    281.42 o
  10  12   1      158.82       11.38    105.88 o
  11  12   1     1221.22     1003.94    329.69 o
  12  12   1      149.23      139.09    344.53 o
  13  12   1      152.93       40.39    125.26 o
   1  13   1     1315.73     1112.55    150.44 o
   2  13   1      730.56      598.26    185.92 o
   3  13   1     1354.70     1276.86    184.26 o
   4  13   1       38.08      135.01    147.70 o
   5  13   1       62.50       23.58     64.22 o
   6  13   1      110.09      152.90    196.92 o
   7  13   1      332.67      222.12    173.46 o
   8  13   1      449.88      197.60    230.18 o
   9  13   1      968.87      906.83    342.95 o
  10  13   1      441.26      295.64    565.36 o
  11  13   1       74.74      218.17    295.89 o
  12  13   1       30.08      184.28    353.40 o
   0  14   1     1698.97     1635.55    372.51 o
   1  14   1        8.10        8.29    183.79 o
   2  14   1     1484.57     1290.62    188.28 o
   3  14   1     2068.81     2057.28    200.20 o
   4  14   1      950.54      640.82    220.83 o
   5  14   1      714.43      668.44    219.82 o
   6  14   1       29.92       -2.76    207.26 o
   7  14   1      629.80      557.66    288.95 o
   8  14   1     1847.83     1672.97    281.26 o
   9  14   1       23.14      -19.52    197.28 o
  10  14   1      424.51      627.56    397.32 o
  11  14   1      195.76        3.39     62.74 o
   1  15   1     3736.45     3608.95    306.30 o
   2  15   1     2427.04     2108.50    307.04 o
   3  15   1      441.22      377.83    216.55 o
   4  15   1     4969.34     5375.25    252.27 o
   5  15   1      188.18      121.62    164.79 o
   6  15   1     3117.69     3194.92    264.03 o
   7  15   1     1600.60     1421.12    289.50 o
   8  15   1      201.54       81.69    118.13 o
   9  15   1     2386.69     2369.85    336.34 o
  10  15   1     1042.04      991.32    515.48 o
   0  16   1    17740.24    19113.40    913.28 o
   1  16   1      196.17      339.70    295.88 o
   2  16   1     9405.34     9699.00    414.29 o
   3  16   1     3781.57     3196.32    361.17 o
   4  16   1      316.26      -19.12     72.33 o
   5  16   1     4350.03     4220.16    284.40 o
   6  16   1     4882.14     4923.13    303.14 o
   7  16   1      638.89      640.52    338.18 o
   8  16   1    11433.97    11665.35    395.99 o
   9  16   1      422.08      189.81    239.47 o
   1  17   1     3350.27     2860.78    385.22 o
   2  17   1     8071.59     7862.68    425.53 o
   3  17   1      715.08      544.24    417.50 o
   4  17   1    17492.28    18593.43    571.92 o
   5  17   1      937.77      952.82    394.59 o
   6  17   1     6441.50     6952.82    386.60 o
   7  17   1     5737.40     5413.82    354.92 o
   8  17   1       26.98        0.71     63.19 o
   0  18   1    21521.96    22038.54    955.99 o
   1  18   1      651.80      705.89    354.20 o
   2  18   1    10184.74    10539.47    480.73 o
   3  18   1     1774.11     1313.35    416.48 o
   4  18   1      143.41        5.67    188.35 o
   5  18   1     3260.17     2592.78    483.91 o
   6  18   1    11051.64    10835.08    523.12 o
   1  19   1     2646.08     2104.47    461.54 o
   2  19   1     9666.20    10099.67    516.28 o
   1   0   2    43603.84    47071.82    278.64 o
   2   0   2    35277.66    36200.77   1087.64 o
   3   0   2   361503.34   364517.41   3506.14 o
   4   0   2    24308.15    24219.47    292.49 o
   5   0   2   407430.59   405472.78   2432.54 o
   6   0   2    66291.44    67628.84    466.50 o
   7   0   2    50580.55    50226.84    439.58 o
   8   0   2    21291.91    21386.31    318.70 o
   9   0   2     8064.94     8387.33    238.45 o
  10   0   2      353.01      241.21    178.18 o
  11   0   2    67628.73    66300.27    660.28 o
  12   0   2     9879.28     9563.58    315.49 o
  13   0   2    88620.77    85298.06   1106.73 o
  14   0   2    27514.97    27568.02    536.14 o
  15   0   2    15047.02    15759.94    457.47 o
  16   0   2    11944.03    11934.21    827.97 o
  17   0   2     1249.81      989.93    520.79 o
   1   1   2   369301.03   375187.69   1795.14 o
   2   1   2    21850.60    23381.99    150.05 o
   3   1   2    71207.21    75560.49    303.28 o
   4   1   2    21877.59    23564.97    131.00 o
   5   1   2    11737.50    11445.81    118.90 o
   6   1   2      322.71      325.62     41.99 o
   7   1   2   174976.22   169367.39    863.74 o
   8   1   2    15944.58    16159.24    224.18 o
   9   1   2   158614.88   155296.28    751.72 o
  10   1   2    29278.24    29320.55    300.93 o
  11   1   2    28786.92    28927.43    320.09 o
  12   1   2    15899.45    15090.21    262.66 o
  13   1   2     6754.78     6297.02    211.38 o
  14   1   2      677.63      723.67    207.51 o
  15   1   2    35855.78    36118.93    489.11 o
  16   1   2     6616.42     6040.35    305.00 o
  17   1   2    28676.90    28148.87    549.49 o
   0   2   2    79347.32    82774.04    380.46 o
   1   2   2    83780.40    89623.94    710.68 o
   2   2   2     1799.25     2130.25     44.22 o
   3   2   2   110769.56   113653.26    829.87 o
   4   2   2     6272.05     6590.72     83.45 o
   5   2   2   234583.92   236497.14   2065.31 o
   6   2   2    18090.07    18411.92    135.85 o
   7   2   2    10509.32     9668.57     99.63 o
   8   2   2    16232.89    15889.31    157.61 o
   9   2   2     7518.02     7306.87    171.66 o
  10   2   2      536.25      430.12    128.48 o
  11   2   2    40337.82    40271.34    383.68 o
  12   2   2    15791.57    15965.10    267.35 o
  13   2   2    55883.12    54445.53    522.02 o
  14   2   2    16242.08    16234.93    332.85 o
  15   2   2     5612.12     5345.51    272.65 o
  16   2   2     6446.68     6266.58    332.50 o
  17   2   2      960.03      745.66    375.80 o
   1   3   2   133989.25   140342.41    748.04 o
   2   3   2     7358.71     8236.43     81.67 o
   3   3   2    33624.03    35357.29    178.06 o
   4   3   2     7429.64     7617.81    100.01 o
   5   3   2     5282.29     5333.24     87.75 o
   6   3   2       37.46      125.70     61.38 o
   7   3   2    96117.68    93784.73    504.61 o
   8   3   2     9133.10     9371.87    150.78 o
   9   3   2    69483.29    67693.57    693.52 o
  10   3   2     8312.82     8147.77    197.34 o
  11   3   2     9643.61     9564.81    223.31 o
  12   3   2     6346.65     5950.31    211.47 o
  13   3   2     3255.66     3130.78    203.96 o
  14   3   2     1061.82      596.65    255.03 o
  15   3   2    15525.74    15236.04    400.57 o
  16   3   2     2850.63     2499.05    344.96 o
  17   3   2    13162.00    13113.07    432.61 o
   0   4   2     1586.90     1835.25     91.77 o
   1   4   2    23081.78    24117.13    198.41 o
   2   4   2     1370.73     1543.46     52.61 o
   3   4   2   114208.01   118539.27    520.18 o
   4   4   2      192.41      221.35     43.91 o
   5   4   2    86668.43    85416.20    544.67 o
   6   4   2     3316.47     3272.74     85.07 o
   7   4   2    14277.65    14329.60    169.22 o
   8   4   2     1961.47     1999.78    110.60 o
   9   4   2     3045.22     2880.78    137.68 o
  10   4   2     1226.85     1059.76    140.38 o
  11   4   2    14912.81    14952.16    268.92 o
  12   4   2      546.22      442.19    202.70 o
  13   4   2    21223.80    21225.15    397.65 o
  14   4   2     5011.70     4810.02    277.05 o
  15   4   2     3779.43     3638.53    299.32 o
  16   4   2     5022.07     4956.69    341.62 o
   1   5   2    66020.80    67484.08    219.51 o
   2   5   2      925.15     1156.14     55.24 o
   3   5   2     5981.99     6132.99     94.66 o
   4   5   2     6499.36     7329.38    107.53 o
   5   5   2     1771.57     1561.33     72.99 o
   6   5   2      311.68      326.80     92.90 o
   7   5   2    25725.61    25969.48    314.77 o
   8   5   2      133.65       54.24     77.58 o
   9   5   2    15377.21    15468.15    251.27 o
  10   5   2      330.02      201.11    138.64 o
  11   5   2     9861.08    10510.96    272.97 o
  12   5   2     4152.56     3862.66    220.63 o
  13   5   2     1299.83     1195.50    242.73 o
  14   5   2       79.63        1.67    136.59 o
  15   5   2     2813.70     2672.50    318.87 o
  16   5   2      153.22      380.14    355.96 o
   0   6   2     1595.54     1675.30     83.42 o
   1   6   2    19283.55    21141.86    197.53 o
   2   6   2     9352.65    10355.48    110.67 o
   3   6   2     1748.22     1600.85     68.52 o
   4   6   2      205.36      200.02     80.81 o
   5   6   2     5262.91     5078.04    108.00 o
   6   6   2     1414.75     1536.64     91.59 o
   7   6   2      663.38      614.34     97.37 o
   8   6   2      829.08      731.23    113.25 o
   9   6   2       72.58      -21.71     98.13 o
  10   6   2      257.81      258.44    176.21 o
  11   6   2     2205.61     1983.73    192.32 o
  12   6   2      316.97      422.97    223.99 o
  13   6   2     1131.53      976.66    235.07 o
  14   6   2      665.73      681.03    257.83 o
  15   6   2       40.88        3.36     38.12 o
  16   6   2       58.41      110.29    281.67 o
   1   7   2      274.62      323.49     58.44 o
   2   7   2      319.35      273.00     45.46 o
   3   7   2      402.88      425.21     63.74 o
   4   7   2     6188.95     6337.03    117.18 o
   5   7   2      593.83      645.48     84.23 o
   6   7   2      443.74      350.98     87.96 o
   7   7   2      476.65      324.89    110.53 o
   8   7   2       33.53       19.05    129.30 o
   9   7   2      119.46      117.81    141.15 o
  10   7   2        1.94        9.75    118.70 o
  11   7   2      148.63      257.47    216.80 o
  12   7   2      528.31      447.90    209.57 o
  13   7   2        6.01       41.13     87.08 o
  14   7   2       66.25       10.96     75.72 o
  15   7   2      147.46      116.31     97.31 o
  16   7   2        2.54       -8.24    230.33 o
   0   8   2     6236.91     6396.40    146.71 o
   1   8   2       77.75       72.18     46.17 o
   2   8   2      822.07      794.75     54.30 o
   3   8   2     5415.33     5058.04    101.76 o
   4   8   2       74.86       21.53     35.57 o
   5   8   2     9398.96     9063.85    149.38 o
   6   8   2       34.85        5.62     23.65 o
   7   8   2      561.21      449.17    104.85 o
   8   8   2     7633.02     7484.23    198.40 o
   9   8   2     3050.77     2961.61    175.75 o
  10   8   2      412.49      364.40    185.80 o
  11   8   2     1866.54     1829.34    222.24 o
  12   8   2      250.02      176.47    143.20 o
  13   8   2     4311.96     4683.54    260.70 o
  14   8   2      731.73      820.93    268.24 o
  15   8   2       75.07       87.61     88.64 o
   1   9   2    40449.70    39693.40    316.37 o
   2   9   2      116.74       99.89     53.76 o
   3   9   2     3214.28     3177.16    100.46 o
   4   9   2     5246.67     5075.71    111.56 o
   5   9   2     7544.19     8055.65    136.35 o
   6   9   2     1389.43     1395.84    109.86 o
   7   9   2    17282.10    17291.27    332.78 o
   8   9   2      106.37       47.78    113.74 o
   9   9   2    22493.44    23661.05    489.27 o
  10   9   2     1473.52     1198.54    211.23 o
  11   9   2      902.02      915.59    243.00 o
  12   9   2     2778.44     2590.16    247.17 o
  13   9   2     1767.04     1611.93    305.47 o
  14   9   2     1560.38     1470.31    304.76 o
  15   9   2     6235.21     6651.13    366.27 o
   0  10   2    13949.52    14875.37    234.29 o
   1  10   2    14437.96    14740.39    164.13 o
   2  10   2       96.61      126.59     72.53 o
   3  10   2    57191.14    55038.30    504.27 o
   4  10   2       94.54      130.43     93.01 o
   5  10   2    60389.23    59948.09    331.79 o
   6  10   2     5403.71     5307.11    146.40 o
   7  10   2     4577.99     4624.32    160.06 o
   8  10   2     1473.70     1214.29    206.25 o
   9  10   2      874.48      807.71    219.00 o
  10  10   2     3544.05     3306.23    222.63 o
  11  10   2    19696.09    20297.27    420.74 o
  12  10   2      540.49      527.24    262.11 o
  13  10   2    21295.43    22632.14    445.04 o
  14  10   2     4378.52     4554.18    337.72 o
   1  11   2    94518.90    93723.86    402.62 o
   2  11   2     3522.46     3498.10    120.71 o
   3  11   2    11864.90    11846.78    183.04 o
   4  11   2     1817.44     1778.73    126.67 o
   5  11   2     7105.19     7111.57    162.32 o
   6  11   2      743.40      605.88    146.51 o
   7  11   2    50276.54    50225.20    476.38 o
   8  11   2      122.74       28.43     51.22 o
   9  11   2    51883.82    52982.77    714.62 o
  10  11   2     4342.71     4084.36    257.62 o
  11  11   2     6743.30     6832.15    309.79 o
  12  11   2     8088.69     7918.87    345.84 o
  13  11   2     3470.83     3366.11    335.52 o
  14  11   2     1621.15     1565.80    410.19 o
   0  12   2     4868.72     4929.89    187.47 o
   1  12   2    18005.97    18473.74    226.02 o
   2  12   2     1585.52     1586.80    121.81 o
   3  12   2    59542.96    58384.84    444.76 o
   4  12   2      259.38      195.94    115.82 o
   5  12   2    69324.88    69705.60    476.66 o
   6  12   2     6707.86     6563.81    205.50 o
   7  12   2     9850.82    10400.00    271.15 o
   8  12   2     9929.87    10061.29    362.00 o
   9  12   2     4239.26     3990.00    299.08 o
  10  12   2      702.83      564.38    285.92 o
  11  12   2    27187.57    28608.39    535.76 o
  12  12   2     2709.10     2463.04    377.81 o
  13  12   2    26735.48    28119.75    563.21 o
   1  13   2    77928.16    77107.30    514.56 o
   2  13   2     1278.34     1132.57    153.81 o
   3  13   2    14228.20    14764.77    255.49 o
   4  13   2     8581.91     8293.42    218.08 o
   5  13   2     9257.31     9409.19    251.39 o
   6  13   2     1171.28     1033.76    200.13 o
   7  13   2    47129.07    48035.54    519.50 o
   8  13   2     3009.76     2788.44    237.26 o
   9  13   2    51661.02    53945.15    788.02 o
  10  13   2     8892.18     9317.76    385.50 o
  11  13   2     6376.11     6253.63    371.76 o
  12  13   2     5865.73     5822.29    404.00 o
   0  14   2    10740.87    10731.82    424.27 o
   1  14   2    13251.38    13536.31    282.49 o
   2  14   2     1185.93     1029.92    166.54 o
   3  14   2    69863.57    70340.67    567.80 o
   4  14   2     2495.13     2525.63    208.69 o
   5  14   2    69486.58    72388.87    667.56 o
   6  14   2     7983.66     7567.91    283.75 o
   7  14   2    13598.20    14180.41    365.81 o
   8  14   2     5737.50     5498.73    296.46 o
   9  14   2     3536.72     3544.12    377.28 o
  10  14   2      289.90      164.20    276.98 o
  11  14   2    26859.22    27780.82    599.85 o
   1  15   2    70988.46    71551.51    881.58 o
   2  15   2     3954.14     3419.73    269.78 o
   3  15   2    14678.45    15425.72    393.68 o
   4  15   2     4145.27     3446.28    240.94 o
   5  15   2     4594.73     4435.84    255.43 o
   6  15   2       16.81       54.31    123.45 o
   7  15   2    43871.66    46735.36    612.88 o
   8  15   2     1346.30     1107.55    303.05 o
   9  15   2    46612.18    48688.52    714.02 o
  10  15   2     8443.44     9307.78    419.00 o
   0  16   2     1061.65      867.12    447.84 o
   1  16   2    11502.11    11404.47    434.31 o
   2  16   2      709.47      506.50    329.91 o
   3  16   2    41515.37    42203.15    747.98 o
   4  16   2      960.25      824.30    331.31 o
   5  16   2    34846.49    36617.60    531.40 o
   6  16   2     3544.75     3526.91    306.61 o
   7  16   2     9474.38     9579.46    353.61 o
   8  16   2     5301.86     5418.87    354.72 o
   9  16   2     2538.06     2207.44    358.24 o
   1  17   2    20667.98    21743.42    581.27 o
   2  17   2     1133.07     1046.10    372.91 o
   3  17   2     5470.01     5255.35    428.28 o
   4  17   2      164.35      209.37    346.57 o
   5  17   2     1516.95     1519.63    438.21 o
   6  17   2       15.26       42.62    268.30 o
   7  17   2    16724.63    16802.44    444.87 o
   8  17   2     1510.89     1427.08    373.10 o
   0  18   2        2.19      240.91    634.69 o
   1  18   2     2675.85     1973.64    435.60 o
   2  18   2      105.36      199.39    336.01 o
   3  18   2     9753.85     9005.33    611.69 o
   4  18   2      419.85      121.47    379.53 o
   5  18   2    10885.58    10943.00    536.45 o
   6  18   2     1420.12     1503.17    510.75 o
   1  19   2     3421.34     3186.68    514.18 o
   2  19   2       21.17      142.39    506.86 o
   1   1   3    16704.73    18237.05    112.73 o
   2   1   3      315.66      405.30     40.60 o
   3   1   3    22258.31    24168.75    153.86 o
   4   1   3      179.07      302.50     47.25 o
   5   1   3      945.26     1013.93     49.27 o
   6   1   3       66.92      103.67     48.70 o
   7   1   3    13010.20    12920.84    146.10 o
   8   1   3      449.51      418.34     51.41 o
   9   1   3    10720.35    10603.93    185.57 o
  10   1   3     1091.15      858.41    128.94 o
  11   1   3     4389.71     4323.68    164.72 o
  12   1   3      388.32      309.58    175.32 o
  13   1   3      210.40      124.24    234.40 o
  14   1   3      145.00       65.61    200.36 o
  15   1   3     2477.50     2034.75    259.79 o
  16   1   3       15.87        6.28     70.20 o
  17   1   3     2033.65     1709.31    396.62 o
   0   2   3    18569.75    19816.44    166.36 o
   1   2   3      217.27      340.77     33.06 o
   2   2   3     1616.85     1790.16     40.14 o
   3   2   3    54431.63    56503.18    424.41 o
   4   2   3      225.37      295.41     50.52 o
   5   2   3    35342.15    34515.30    240.58 o
   6   2   3     2999.86     3082.99     75.19 o
   7   2   3    26489.13    26944.56    185.30 o
   8   2   3      156.08      132.82     47.61 o
   9   2   3     2522.14     2449.26     82.10 o
  10   2   3      590.67      424.77    122.20 o
  11   2   3    10847.75    10842.37    236.01 o
  12   2   3       84.36      -31.25    236.66 o
  13   2   3    22648.00    22527.63    363.40 o
  14   2   3      377.96      361.21    250.33 o
  15   2   3     4058.69     3488.32    304.26 o
  16   2   3      128.06       77.20    456.24 o
  17   2   3      529.42      502.13    417.59 o
   1   3   3   136528.53   141758.59    725.04 o
   2   3   3    23833.93    25188.18    188.40 o
   3   3   3     5840.10     5954.12     77.40 o
   4   3   3    14990.85    15683.10    126.12 o
   5   3   3     3506.48     3455.40     87.23 o
   6   3   3     8941.53     9260.20    207.84 o
   7   3   3    63023.14    62823.64    389.80 o
   8   3   3      441.01      380.77     67.59 o
   9   3   3    55837.05    55212.70    391.34 o
  10   3   3     1306.81     1253.38    137.97 o
  11   3   3     9114.12     8781.68    218.75 o
  12   3   3     1308.27     1290.95    180.35 o
  13   3   3     2988.48     3050.22    213.25 o
  14   3   3      737.18      668.79    259.91 o
  15   3   3    13755.36    13259.72    478.46 o
  16   3   3      878.45      545.03    302.20 o
   0   4   3    79107.92    82389.63    469.42 o
   1   4   3    11336.95    11902.95    114.56 o
   2   4   3    16791.59    17784.04    141.18 o
   3   4   3   103129.53   103230.55    406.27 o
   4   4   3     1315.20     1491.09     49.71 o
   5   4   3   145842.13   145344.81    707.42 o
   6   4   3       26.25       54.82     39.23 o
   7   4   3    23508.70    22474.38    194.40 o
   8   4   3     8414.09     8338.78    135.47 o
   9   4   3     2661.94     2436.21    114.52 o
  10   4   3     7188.21     6693.21    198.59 o
  11   4   3    52913.52    52284.52    458.86 o
  12   4   3     1148.61      911.69    178.51 o
  13   4   3    49609.43    50185.19    575.54 o
  14   4   3      355.04      396.85    339.39 o
  15   4   3     5655.79     5978.69    316.07 o
  16   4   3      109.78       77.13    141.31 o
   1   5   3   376532.84   378405.97   1828.17 o
   2   5   3     3787.64     4095.32     75.87 o
   3   5   3    15159.05    15086.17    136.70 o
   4   5   3    17393.01    18060.57    158.72 o
   5   5   3    17460.13    16659.17    136.70 o
   6   5   3     8196.34     7858.44    167.54 o
   7   5   3   151646.14   148121.06   1109.55 o
   8   5   3     8046.03     7886.13    134.75 o
   9   5   3   113575.63   112268.97    946.05 o
  10   5   3      364.51      252.92    157.41 o
  11   5   3    22607.37    22787.09    368.30 o
  12   5   3     1331.49     1063.85    208.21 o
  13   5   3    10179.80    10122.72    308.44 o
  14   5   3     1474.54     1353.87    279.15 o
  15   5   3    28433.11    29714.63    520.23 o
  16   5   3      746.10      640.59    404.99 o
   0   6   3    38591.33    40411.12    290.90 o
   1   6   3    33478.21    34670.17    180.28 o
   2   6   3    10517.63    10541.48    126.16 o
   3   6   3   240061.58   234846.41    835.91 o
   4   6   3     3075.29     3241.61     87.97 o
   5   6   3   275934.69   270724.63    851.96 o
   6   6   3     1609.03     1510.56     96.48 o
   7   6   3    27976.52    28916.48    390.25 o
   8   6   3     6227.21     6415.42    162.46 o
   9   6   3     9127.03     9302.60    202.39 o
  10   6   3     9521.59     9827.21    262.04 o
  11   6   3    82124.21    82951.79    677.37 o
  12   6   3     2479.41     2178.89    217.49 o
  13   6   3    69301.20    71533.82    654.33 o
  14   6   3      754.04      982.23    277.90 o
  15   6   3     9306.42     9739.64    340.05 o
  16   6   3      219.77      119.86    159.41 o
   1   7   3   364281.03   362035.78   1191.57 o
   2   7   3     4967.30     5076.20    103.13 o
   3   7   3    22927.58    22590.04    175.88 o
   4   7   3    23258.56    24390.96    204.09 o
   5   7   3    23329.40    23204.93    209.29 o
   6   7   3    17036.03    17414.28    194.93 o
   7   7   3   214188.08   213732.14   1439.38 o
   8   7   3     8167.20     7870.77    162.66 o
   9   7   3   101767.84   102872.70    989.33 o
  10   7   3      387.83      471.16    169.63 o
  11   7   3    17880.99    17948.49    395.73 o
  12   7   3     1565.55     1336.92    221.85 o
  13   7   3    11113.42    10806.81    296.91 o
  14   7   3     5634.16     5629.21    277.22 o
  15   7   3    27892.87    28064.72    469.54 o
  16   7   3     1418.54     1474.17    362.39 o
   0   8   3    10124.74     9682.94    174.83 o
   1   8   3    43167.56    43543.00    239.20 o
   2   8   3    28843.02    29797.19    222.34 o
   3   8   3   176420.78   171665.48    747.83 o
   4   8   3      883.88      733.13     88.71 o
   5   8   3   210759.61   208690.70    651.20 o
   6   8   3       36.26       22.00     42.70 o
   7   8   3    27493.99    27434.12    283.65 o
   8   8   3    10823.72    10159.72    219.58 o
   9   8   3     9369.40     9475.33    213.14 o
  10   8   3     6099.19     5753.80    221.13 o
  11   8   3    74281.50    75554.48    816.30 o
  12   8   3     5919.11     5716.72    339.15 o
  13   8   3    57234.94    61117.25    663.64 o
  14   8   3     1006.49      916.34    307.02 o
  15   8   3     7719.79     8259.29    361.31 o
   1   9   3   184577.44   184794.59    741.19 o
   2   9   3      161.65       94.66     64.84 o
   3   9   3    38961.13    39489.63    392.91 o
   4   9   3    11258.02    10831.78    149.94 o
   5   9   3    20529.84    21048.23    205.24 o
   6   9   3    13345.86    13100.46    190.47 o
   7   9   3   115554.73   114762.60    858.75 o
   8   9   3     4367.15     4338.70    150.42 o
   9   9   3    65943.63    67961.37    783.19 o
  10   9   3        1.67       51.09     67.64 o
  11   9   3    18381.30    18743.84    355.90 o
  12   9   3      203.58      210.65    407.95 o
  13   9   3     3720.75     3479.75    279.64 o
  14   9   3     2870.96     2573.06    304.80 o
  15   9   3    24140.94    24820.54    501.78 o
   0  10   3     6947.89     6817.29    177.67 o
   1  10   3    13202.63    13171.02    189.88 o
   2  10   3     7092.48     6824.90    126.49 o
   3  10   3    71322.01    71098.65    378.90 o
   4  10   3     2535.24     2480.22    108.97 o
   5  10   3    85611.70    85908.23    449.13 o
   6  10   3      830.32      745.84    124.01 o
   7  10   3    26369.23    26804.25    279.95 o
   8  10   3     2347.89     2137.11    176.20 o
   9  10   3     6855.36     6645.13    259.94 o
  10  10   3     3781.78     3711.63    247.67 o
  11  10   3    24517.73    25533.35    459.50 o
  12  10   3     3626.09     4007.98    296.82 o
  13  10   3    27445.23    28746.65    492.00 o
  14  10   3      698.79      692.61    333.90 o
   1  11   3    42387.75    42899.90    298.83 o
   2  11   3     4810.36     4761.49    137.08 o
   3  11   3     4145.14     4133.01    134.40 o
   4  11   3     6199.73     6249.88    146.35 o
   5  11   3     1302.11     1458.23    124.98 o
   6  11   3     5345.01     5339.86    170.37 o
   7  11   3    22721.12    23310.88    299.89 o
   8  11   3     3315.93     2992.48    189.35 o
   9  11   3    16500.79    16898.47    368.16 o
  10  11   3      583.40      386.71    210.99 o
  11  11   3     8271.15     8023.25    318.21 o
  12  11   3      643.57      787.62    330.24 o
  13  11   3     1086.05      943.65    323.23 o
  14  11   3     1963.75     1403.03    355.84 o
   0  12   3     7275.39     7282.73    204.17 o
   1  12   3     3678.82     3683.71    134.82 o
   2  12   3     4178.44     3881.22    137.65 o
   3  12   3     8405.05     8407.87    199.95 o
   4  12   3      600.31      477.68    153.27 o
   5  12   3     7148.16     7256.25    191.29 o
   6  12   3      479.62      360.96    161.31 o
   7  12   3     4052.02     3516.74    189.21 o
   8  12   3      648.18      443.22    226.64 o
   9  12   3      247.08      122.04    107.45 o
  10  12   3     2589.78     2436.69    284.66 o
  11  12   3     4700.76     4880.73    316.32 o
  12  12   3     1577.51     1395.36    353.20 o
  13  12   3     6550.83     6644.70    427.78 o
   1  13   3      891.46      850.02    132.67 o
   2  13   3      157.74       96.27     56.75 o
   3  13   3     2583.89     2429.20    158.84 o
   4  13   3     1154.18     1137.00    171.31 o
   5  13   3       54.12       15.52     47.04 o
   6  13   3     1235.36     1237.06    181.02 o
   7  13   3     1213.57      942.16    215.29 o
   8  13   3      491.22      305.86    234.85 o
   9  13   3      613.25      585.56    297.70 o
  10  13   3        2.49      -17.87     79.22 o
  11  13   3     1059.92      838.88    367.41 o
  12  13   3       25.19      -89.33    182.89 o
   0  14   3      164.18      277.74    245.01 o
   1  14   3      452.87      264.55    170.69 o
   2  14   3      121.03       18.40     51.42 o
   3  14   3     2265.55     1882.77    177.36 o
   4  14   3       39.83       19.99     92.08 o
   5  14   3      498.80      623.32    225.82 o
   6  14   3       15.40      -18.87     47.34 o
   7  14   3       72.24       -4.65     38.64 o
   8  14   3        7.58       32.99    232.19 o
   9  14   3      248.48      110.20    100.39 o
  10  14   3       24.38      -50.66     83.86 o
  11  14   3      228.26      116.07    319.96 o
   1  15   3     6139.59     6321.46    267.30 o
   2  15   3      473.56      358.50    176.79 o
   3  15   3     1251.92     1251.36    219.13 o
   4  15   3      155.75       79.04    139.73 o
   5  15   3     1082.84     1044.31    253.51 o
   6  15   3        1.57        7.12    147.09 o
   7  15   3     6209.51     6138.91    299.83 o
   8  15   3       34.87      123.80    207.48 o
   9  15   3     7021.85     7135.72    318.27 o
  10  15   3        6.54      -82.70    216.61 o
   0  16   3        7.14       57.46    411.71 o
   1  16   3      840.09      888.82    329.15 o
   2  16   3      197.45       86.22    208.03 o
   3  16   3    15016.81    14922.67    409.33 o
   4  16   3       18.88       -4.66    123.19 o
   5  16   3    16488.61    16473.51    449.66 o
   6  16   3       28.00      -67.76    281.99 o
   7  16   3     2549.13     2208.93    337.11 o
   8  16   3       16.92      149.75    139.69 o
   9  16   3      821.24      731.33    374.29 o
   1  17   3    31935.63    33160.77   1072.59 o
   2  17   3        4.09       25.79    217.03 o
   3  17   3     2176.95     1926.94    409.18 o
   4  17   3       99.78      123.90    276.60 o
   5  17   3     2830.35     2710.50    373.05 o
   6  17   3      193.52      139.90    311.17 o
   7  17   3    19341.93    21340.31    548.00 o
   0  18   3     1098.79      836.00    681.77 o
   1  18   3     1962.87     1966.44    433.02 o
   2  18   3      294.89       72.46    457.48 o
   3  18   3    29674.25    32138.48    723.78 o
   4  18   3      712.61      682.51    393.22 o
   5  18   3    26916.65    28840.22    725.98 o
   1  19   3    32908.50    33185.40    995.41 o
   2  19   3      161.24      127.85    300.69 o
   0   0   4    57598.36    62012.98   1846.28 o
   1   0   4    99333.19   100010.24   2030.86 o
   2   0   4    20982.15    21489.19    503.58 o
   3   0   4    11920.86    11656.08    459.95 o
   4   0   4     4770.16     5319.06    122.16 o
   5   0   4   100553.66   100632.09    555.77 o
   6   0   4    36064.26    37728.33    273.49 o
   7   0   4     7337.02     8034.39    140.37 o
   8   0   4    32228.73    31637.67    220.67 o
   9   0   4    22543.92    22176.22    359.43 o
  10   0   4     6873.46     6654.34    241.64 o
  11   0   4    72801.01    71509.27    694.71 o
  12   0   4      228.92       69.59    112.46 o
  13   0   4    33704.62    32398.98    639.92 o
  14   0   4    13525.20    13348.04    483.14 o
  15   0   4       25.81       18.82    130.30 o
  16   0   4     8083.55     7687.97    487.16 o
  17   0   4    20722.67    20575.61    910.00 o
   1   1   4    81133.44    84957.80    257.49 o
   2   1   4    12339.58    12852.61    150.54 o
   3   1   4     1977.46     2093.79     70.49 o
   4   1   4    10402.35     9858.26    120.48 o
   5   1   4    24251.01    25107.39    175.30 o
   6   1   4    16300.60    16601.55    142.03 o
   7   1   4    62975.10    61087.12    547.53 o
   8   1   4       40.96       37.54     32.27 o
   9   1   4    49159.09    46826.77    437.31 o
  10   1   4    13484.33    13707.37    238.95 o
  11   1   4       47.91      111.01    117.26 o
  12   1   4    20608.81    20164.66    319.32 o
  13   1   4    46512.17    46620.84    488.79 o
  14   1   4     4601.49     4413.30    244.44 o
  15   1   4    45250.07    46985.37    596.86 o
  16   1   4      279.35      335.90    322.38 o
  17   1   4    19752.98    18805.10    731.87 o
   0   2   4    72208.47    73390.08    663.06 o
   1   2   4     9585.31    10014.33    118.77 o
   2   2   4      175.07      370.91     50.14 o
   3   2   4    38341.04    39967.36    297.07 o
   4   2   4    12128.70    13214.04    152.42 o
   5   2   4    29346.10    29524.64    275.96 o
   6   2   4     7850.56     7407.99    126.95 o
   7   2   4      706.77      682.28     69.57 o
   8   2   4     7393.16     7205.91    102.94 o
   9   2   4    30456.38    30390.57    345.68 o
  10   2   4     3254.82     3294.97    151.13 o
  11   2   4    40562.02    40897.31    408.66 o
  12   2   4     1968.77     1644.97    184.07 o
  13   2   4    27100.44    25863.37    381.31 o
  14   2   4     8398.20     7968.77    269.71 o
  15   2   4      512.64      191.68    321.50 o
  16   2   4     7041.18     6495.50    375.27 o
  17   2   4    11590.00    10845.65    456.32 o
   1   3   4    13436.22    13827.17    147.78 o
   2   3   4     3305.87     3461.72     67.10 o
   3   3   4      900.43     1019.09     47.62 o
   4   3   4     9010.67     8929.66    102.32 o
   5   3   4    13393.20    13318.80    210.16 o
   6   3   4     1932.56     1805.30     74.15 o
   7   3   4    53931.08    53745.43    288.56 o
   8   3   4     1456.00     1414.84     78.98 o
   9   3   4    12277.99    11722.76    145.95 o
  10   3   4     5754.09     5934.62    189.60 o
  11   3   4     2377.47     2368.17    160.91 o
  12   3   4    12566.98    12606.15    267.92 o
  13   3   4    18907.48    19081.06    336.03 o
  14   3   4      884.40      968.57    254.72 o
  15   3   4    22426.70    22573.60    584.24 o
  16   3   4     1100.37      911.90    337.87 o
   0   4   4    40606.94    42520.73    326.09 o
   1   4   4     1815.22     1871.20     55.57 o
   2   4   4     1106.26     1016.12     52.57 o
   3   4   4    16114.39    16791.87    128.87 o
   4   4   4     3608.80     4041.63     69.76 o
   5   4   4     4095.98     3910.23     82.36 o
   6   4   4    21879.32    22276.50    201.41 o
   7   4   4     3078.49     3151.25     94.90 o
   8   4   4    12225.70    12098.80    186.62 o
   9   4   4    18447.19    18321.05    196.85 o
  10   4   4      243.79      212.23    148.75 o
  11   4   4     9044.08     9163.76    226.20 o
  12   4   4      196.38      161.70    185.66 o
  13   4   4     6739.61     6717.06    275.54 o
  14   4   4     4288.52     3747.28    276.33 o
  15   4   4      384.64      177.05    175.71 o
  16   4   4     1994.52     1787.60    356.20 o
   1   5   4     2949.72     2851.17     73.21 o
   2   5   4     4185.85     4333.53     72.51 o
   3   5   4     1380.52     1461.03     61.45 o
   4   5   4     7547.93     7694.80    118.83 o
   5   5   4     6637.85     6912.03     91.61 o
   6   5   4     5640.98     5821.54    104.81 o
   7   5   4     3346.48     3027.05     95.32 o
   8   5   4     1626.66     1507.79     89.81 o
   9   5   4     1670.63     1600.19    101.14 o
  10   5   4     3072.36     2960.28    152.76 o
  11   5   4     1573.06     1292.51    211.84 o
  12   5   4     4711.96     4496.89    250.17 o
  13   5   4     4150.97     4034.08    258.39 o
  14   5   4       83.53       35.98    151.24 o
  15   5   4     6824.22     6727.61    329.11 o
  16   5   4      180.96      -29.67    115.32 o
   0   6   4     6241.42     6489.30    134.31 o
   1   6   4        8.18       62.49     43.31 o
   2   6   4      294.73      173.71     64.62 o
   3   6   4      129.96      273.29     58.69 o
   4   6   4     3629.09     3577.73     94.18 o
   5   6   4       54.41       49.58     30.45 o
   6   6   4     2557.97     2586.05    100.30 o
   7   6   4      989.77      825.99     96.36 o
   8   6   4       31.76       54.92     77.04 o
   9   6   4     2923.71     2870.90    127.28 o
  10   6   4        4.79       16.05    118.21 o
  11   6   4      532.56      501.38    209.21 o
  12   6   4      522.95      441.89    207.84 o
  13   6   4        7.28      -25.12     86.35 o
  14   6   4      692.25      359.20    246.89 o
  15   6   4      307.72      229.51    242.06 o
  16   6   4      561.03       80.13    143.85 o
   1   7   4     5384.72     5475.18    113.23 o
   2   7   4       84.05       49.23     28.23 o
   3   7   4       76.58      119.43     62.49 o
   4   7   4      136.40       99.34     57.02 o
   5   7   4      482.59      582.54     85.57 o
   6   7   4       55.95       50.15     31.68 o
   7   7   4       44.09       92.64     75.21 o
   8   7   4     2214.51     2248.54    117.72 o
   9   7   4     4812.33     4666.38    179.07 o
  10   7   4       36.90        5.57     35.20 o
  11   7   4       41.51      181.45    224.47 o
  12   7   4      291.23      362.39    232.50 o
  13   7   4       83.67      132.73    194.36 o
  14   7   4       78.96      208.90    230.90 o
  15   7   4      141.44      152.82    205.74 o
   0   8   4     8081.77     8079.58    169.02 o
   1   8   4      603.57      562.28     75.76 o
   2   8   4      495.20      385.70     79.89 o
   3   8   4     8011.26     7980.19    136.07 o
   4   8   4     3285.46     3231.51    101.32 o
   5   8   4    12601.88    12556.69    169.26 o
   6   8   4       70.92      100.35     67.31 o
   7   8   4      468.46      463.30    120.77 o
   8   8   4     1398.83     1353.48    129.43 o
   9   8   4     2516.17     2284.03    140.66 o
  10   8   4     1294.63     1149.41    198.51 o
  11   8   4     1479.77     1508.09    219.11 o
  12   8   4       88.31        9.25     45.13 o
  13   8   4     4291.51     4182.49    278.99 o
  14   8   4      362.86      320.58    250.50 o
  15   8   4      141.85       38.31     64.39 o
   1   9   4    26248.40    25931.99    203.87 o
   2   9   4     1620.43     1569.87     91.14 o
   3   9   4      139.02      148.86     66.67 o
   4   9   4     9438.67     9472.18    143.66 o
   5   9   4     6318.71     6340.34    139.73 o
   6   9   4     2842.93     2809.50    121.57 o
   7   9   4    11184.50    11235.89    181.88 o
   8   9   4      310.21      242.56    120.75 o
   9   9   4    14575.82    14796.49    238.09 o
  10   9   4     3624.25     3534.11    236.61 o
  11   9   4       25.86      173.79    187.27 o
  12   9   4     2858.91     2409.50    280.34 o
  13   9   4     3830.06     3540.27    304.29 o
  14   9   4     1300.30     1080.10    297.08 o
  15   9   4     5516.31     5585.22    359.01 o
   0  10   4    18970.74    18436.37    265.99 o
   1  10   4     5133.57     4787.98    111.66 o
   2  10   4     7329.91     7290.85    151.39 o
   3  10   4    31451.72    31209.77    265.55 o
   4  10   4     1434.52     1420.81    106.42 o
   5  10   4     7578.89     7466.77    146.45 o
   6  10   4    17301.27    16860.03    205.83 o
   7  10   4      650.57      567.27    139.73 o
   8  10   4    11873.88    11849.85    240.12 o
   9  10   4     6156.82     5995.43    226.91 o
  10  10   4     2523.69     2423.45    247.77 o
  11  10   4    13315.09    13694.46    368.25 o
  12  10   4       47.72       61.22    121.79 o
  13  10   4    13590.41    14135.56    415.88 o
  14  10   4     3977.78     4004.34    333.06 o
   1  11   4    26998.95    27158.58    241.35 o
   2  11   4    13164.76    13036.36    197.85 o
   3  11   4     1766.70     1601.24    118.66 o
   4  11   4    15700.21    15629.51    210.49 o
   5  11   4    12483.91    12851.17    223.46 o
   6  11   4     5655.23     5669.84    177.48 o
   7  11   4    29054.72    29294.34    356.31 o
   8  11   4        6.09       -6.21     60.24 o
   9  11   4    18964.43    19272.20    413.01 o
  10  11   4     9077.42     9202.88    315.18 o
  11  11   4      168.16      187.89    258.70 o
  12  11   4     8347.74     7860.36    382.80 o
  13  11   4     9263.76     9834.20    383.57 o
   0  12   4    15238.12    14582.72    266.92 o
   1  12   4     5402.72     5134.83    148.93 o
   2  12   4     6900.36     6703.50    163.55 o
   3  12   4    14666.63    14753.74    222.67 o
   4  12   4     1588.25     1231.43    148.30 o
   5  12   4    37718.23    36906.16    361.46 o
   6  12   4     9469.21     9053.32    216.39 o
   7  12   4      384.90      260.94    190.67 o
   8  12   4     9613.90     9288.04    237.60 o
   9  12   4    11154.13    11561.54    332.94 o
  10  12   4     1381.51     1185.12    257.84 o
  11  12   4    24436.46    25423.31    487.80 o
  12  12   4      908.94      698.49    355.75 o
  13  12   4    12895.38    12588.12    428.62 o
   1  13   4    24364.72    24626.90    307.61 o
   2  13   4     2836.70     2678.01    159.30 o
   3  13   4     1258.03     1090.13    172.40 o
   4  13   4    11704.36    11886.46    247.21 o
   5  13   4    10289.47    10269.28    228.65 o
   6  13   4     3897.62     3570.85    181.78 o
   7  13   4    33271.34    33543.37    385.18 o
   8  13   4     2210.24     1974.69    202.69 o
   9  13   4    19660.85    20277.39    423.89 o
  10  13   4     6650.91     6434.51    323.15 o
  11  13   4       13.27       79.78    288.93 o
  12  13   4     6555.94     6202.68    412.97 o
   0  14   4    18972.83    19197.36    417.03 o
   1  14   4     4760.44     4650.71    204.98 o
   2  14   4     3012.52     2882.71    201.30 o
   3  14   4    19848.95    19748.42    309.78 o
   4  14   4        6.00       74.66    170.92 o
   5  14   4    17312.65    17408.49    310.56 o
   6  14   4     8906.50     9377.25    240.29 o
   7  14   4       22.36       16.67     72.45 o
   8  14   4     9754.02     9426.10    282.97 o
   9  14   4    13540.94    13966.76    384.46 o
  10  14   4     1974.79     1660.66    376.79 o
  11  14   4    22385.86    23795.80    572.46 o
   1  15   4    11071.35    10725.53    278.67 o
   2  15   4     5063.69     5023.14    248.89 o
   3  15   4     1499.25     1330.22    227.48 o
   4  15   4    10484.66     9926.20    341.93 o
   5  15   4     7311.72     7334.31    247.07 o
   6  15   4     3311.17     2649.09    254.96 o
   7  15   4    26434.34    26538.02    465.11 o
   8  15   4        9.70      -21.93     99.61 o
   9  15   4     9208.61     9059.73    359.87 o
  10  15   4     5204.48     4909.47    406.86 o
   0  16   4     4596.05     4370.20    366.38 o
   1  16   4     3895.82     3696.27    268.31 o
   2  16   4     2405.16     1893.55    265.48 o
   3  16   4    10357.19     9944.44    299.67 o
   4  16   4       87.72       23.57    169.58 o
   5  16   4     4851.21     4876.35    341.98 o
   6  16   4     4497.35     4303.60    308.44 o
   7  16   4       16.18       -4.32     44.08 o
   8  16   4     4629.53     4641.77    353.38 o
   9  16   4     6840.31     6811.13    384.72 o
   1  17   4     2796.41     2653.32    374.75 o
   2  17   4      767.45      641.38    396.24 o
   3  17   4        3.68       14.07    127.21 o
   4  17   4      744.60      664.12    458.80 o
   5  17   4     3056.97     2900.78    379.63 o
   6  17   4      853.87      515.93    410.36 o
   7  17   4     5572.99     5538.39    411.96 o
   0  18   4     1084.22      646.85    572.63 o
   1  18   4      813.43      752.92    428.04 o
   2  18   4       12.73     -201.58    284.03 o
   3  18   4     1219.94      830.16    497.00 o
   4  18   4       21.00      176.47    510.61 o
   5  18   4      119.11       56.95    240.30 o
   1  19   4      560.71      409.67    371.51 o
   1   1   5     3407.34     3704.32     70.19 o
   2   1   5    62030.50    65319.17    411.76 o
   3   1   5      228.16      304.06     63.96 o
   4   1   5    13039.74    13793.91    162.99 o
   5   1   5     7036.83     7620.98    118.50 o
   6   1   5    11279.86    11273.56    203.02 o
   7   1   5     4171.93     4551.04     89.56 o
   8   1   5     2341.89     2420.36     74.53 o
   9   1   5      603.87      470.53     61.47 o
  10   1   5     1147.99     1114.11    143.68 o
  11   1   5      485.92      425.47    156.61 o
  12   1   5     7007.21     7174.91    239.64 o
  13   1   5       42.74      -31.72     82.95 o
  14   1   5     3732.32     3430.80    257.13 o
  15   1   5       51.97       35.29    154.89 o
  16   1   5      435.28      583.16    339.77 o
   0   2   5    88871.37    91038.11    372.72 o
   1   2   5    25266.17    27686.65    209.84 o
   2   2   5    41710.55    43087.80    278.90 o
   3   2   5      804.64      831.78     59.28 o
   4   2   5     8997.68     9866.41    128.68 o
   5   2   5     6833.73     6827.91    150.68 o
   6   2   5    30750.77    31257.76    221.01 o
   7   2   5      901.10      777.44     72.90 o
   8   2   5    34377.40    33711.41    242.67 o
   9   2   5      291.33      294.75     74.39 o
  10   2   5    24301.10    23431.97    301.84 o
  11   2   5      532.68      473.97    161.26 o
  12   2   5      899.52      853.23    188.47 o
  13   2   5     5644.69     5215.71    227.09 o
  14   2   5     2426.60     2098.64    254.02 o
  15   2   5      540.89      541.68    326.20 o
  16   2   5     8173.37     7779.08    392.70 o
   1   3   5    22544.63    22905.94    210.43 o
   2   3   5    31044.85    31232.78    187.25 o
   3   3   5     4196.07     4315.51     68.64 o
   4   3   5   101968.19   102473.26    876.99 o
   5   3   5     1143.96     1108.94     63.71 o
   6   3   5    77152.15    77437.02    464.87 o
   7   3   5     9258.02     8677.38    133.96 o
   8   3   5       51.81       79.83     69.41 o
   9   3   5    14012.22    13299.22    153.68 o
  10   3   5     5686.87     5417.05    186.48 o
  11   3   5     3059.11     2848.71    169.93 o
  12   3   5    35773.53    34090.65    430.50 o
  13   3   5      261.59      204.32    215.90 o
  14   3   5    14120.09    13973.94    360.57 o
  15   3   5     6218.83     5424.98    308.53 o
  16   3   5     1648.33     1452.73    386.21 o
   0   4   5   257083.02   256722.31   2830.32 o
   1   4   5      312.01      229.37     47.29 o
   2   4   5    93916.26    95308.38    520.26 o
   3   4   5    19584.35    19086.78    122.26 o
   4   4   5       85.85       85.13     39.69 o
   5   4   5    36657.62    36283.23    224.25 o
   6   4   5    26900.78    25483.02    205.09 o
   7   4   5     3850.98     3764.66     99.54 o
   8   4   5   105165.86   103235.60    448.25 o
   9   4   5     1944.16     1864.21     98.08 o
  10   4   5    58022.32    58294.21    483.69 o
  11   4   5    10600.96    10449.83    250.71 o
  12   4   5     1750.84     1745.87    220.14 o
  13   4   5    12522.61    12085.58    327.53 o
  14   4   5     9995.27    10174.04    330.68 o
  15   4   5     2358.86     2225.12    323.39 o
  16   4   5    17621.76    16807.48    450.19 o
   1   5   5    51943.79    53265.28    251.72 o
   2   5   5   128545.25   129480.44    683.76 o
   3   5   5     1811.95     1793.31     47.31 o
   4   5   5   211345.41   207458.95    938.07 o
   5   5   5     4424.32     4328.32     86.18 o
   6   5   5   126346.17   124703.80    685.27 o
   7   5   5    41180.18    40098.29    346.01 o
   8   5   5     1651.66     1506.03     94.85 o
   9   5   5    22878.88    22408.62    243.26 o
  10   5   5    12184.11    12059.89    276.16 o
  11   5   5     1324.62     1186.89    215.35 o
  12   5   5    61922.56    62386.89    632.97 o
  13   5   5     7944.86     7811.28    279.92 o
  14   5   5    30950.40    32136.25    482.40 o
  15   5   5     7581.36     7580.21    319.00 o
  16   5   5     2769.25     2494.94    354.93 o
   0   6   5   325707.53   311741.28   3692.89 o
   1   6   5    15233.02    15791.99    153.83 o
   2   6   5   143886.55   142349.59    796.52 o
   3   6   5    54667.50    54268.55    266.22 o
   4   6   5    10906.83    11410.36    130.96 o
   5   6   5    44617.71    44903.66    259.63 o
   6   6   5    78720.50    79971.20    705.27 o
   7   6   5      861.48      806.67     84.92 o
   8   6   5   152714.61   148724.38   1647.05 o
   9   6   5     4868.27     4552.34    143.39 o
  10   6   5    80638.11    81299.43    952.52 o
  11   6   5    24064.63    24086.04    393.54 o
  12   6   5     2505.72     2536.92    236.52 o
  13   6   5    14484.64    14604.89    452.74 o
  14   6   5    10396.03    10497.12    327.49 o
  15   6   5     1173.21      943.55    331.31 o
  16   6   5    30763.46    31351.10    586.34 o
   1   7   5    92340.20    95281.83    612.89 o
   2   7   5   125749.27   123297.64    706.75 o
   3   7   5     6638.84     6629.96    130.88 o
   4   7   5   225396.64   220157.61   1151.77 o
   5   7   5    19093.98    19708.54    200.67 o
   6   7   5   123749.47   122750.71    559.99 o
   7   7   5    44093.11    44198.04    349.44 o
   8   7   5     3644.24     3574.58    132.73 o
   9   7   5    28538.41    28106.98    286.46 o
  10   7   5    21552.86    22100.76    345.70 o
  11   7   5     1431.62     1372.41    211.84 o
  12   7   5    69869.66    72188.44    684.30 o
  13   7   5     5188.38     5482.57    291.69 o
  14   7   5    33524.55    36022.68    565.93 o
  15   7   5    12676.59    12388.55    424.38 o
   0   8   5   252945.11   242359.44   2124.22 o
   1   8   5     4536.67     4272.86    111.75 o
   2   8   5   144615.38   144897.70    897.58 o
   3   8   5    53758.82    51553.65    352.77 o
   4   8   5      950.42      875.95     83.66 o
   5   8   5    49513.91    49289.85    294.17 o
   6   8   5    47799.22    47988.32    364.50 o
   7   8   5     1967.58     1901.28    120.98 o
   8   8   5   147077.81   144911.97   1481.03 o
   9   8   5     8359.74     7910.50    181.80 o
  10   8   5    62938.33    65840.94   1035.34 o
  11   8   5    16746.18    17433.04    382.84 o
  12   8   5     3384.92     3057.55    260.78 o
  13   8   5    11234.20    10632.30    363.61 o
  14   8   5    14751.98    15096.29    398.35 o
  15   8   5     1141.66     1066.13    329.97 o
   1   9   5    31914.78    32061.14    261.93 o
   2   9   5   103088.92   102390.52    506.07 o
   3   9   5     1068.11      884.38     98.47 o
   4   9   5   152109.80   148046.00    923.28 o
   5   9   5     2928.77     2991.72    112.28 o
   6   9   5   105039.08   105171.77    706.65 o
   7   9   5    27086.18    26714.42    255.30 o
   8   9   5      454.21      439.74    158.53 o
   9   9   5    15383.26    15512.87    264.43 o
  10   9   5    11584.71    11273.79    352.11 o
  11   9   5      273.24       92.19    192.55 o
  12   9   5    43764.68    45221.86    607.86 o
  13   9   5     3947.47     3853.57    325.87 o
  14   9   5    20227.87    22018.04    458.50 o
   0  10   5   139418.75   138954.89   1094.41 o
   1  10   5     1813.04     1683.41    106.93 o
   2  10   5    62658.77    62770.55    384.52 o
   3  10   5    18395.58    17852.36    212.89 o
   4  10   5     3157.29     3112.79    124.40 o
   5  10   5     4830.93     4545.03    141.63 o
   6  10   5    34091.89    34143.43    420.72 o
   7  10   5     2407.18     2393.12    142.50 o
   8  10   5    55842.84    56379.33    605.43 o
   9  10   5     1113.27     1118.66    174.15 o
  10  10   5    37149.43    38152.51    492.37 o
  11  10   5     9062.57     8843.36    320.54 o
  12  10   5     2405.46     2456.56    315.59 o
  13  10   5     7204.87     7355.47    371.21 o
  14  10   5     6382.24     6665.93    355.12 o
   1  11   5     6095.79     5963.91    151.01 o
   2  11   5    31246.17    31920.16    294.32 o
   3  11   5     1522.03     1322.97    117.72 o
   4  11   5    45208.02    45171.92    343.32 o
   5  11   5     1207.01     1150.51    132.78 o
   6  11   5    29682.34    30084.41    444.82 o
   7  11   5     2330.88     2475.75    151.36 o
   8  11   5      762.66      727.63    167.74 o
   9  11   5     5085.08     5061.61    209.96 o
  10  11   5     4131.80     4192.05    240.90 o
  11  11   5     1914.29     1648.70    287.26 o
  12  11   5    13198.39    13840.05    409.43 o
  13  11   5      314.57      345.22    243.57 o
   0  12   5    25510.94    26023.87    433.54 o
   1  12   5     1815.76     1711.84    131.97 o
   2  12   5     7411.17     7336.21    174.25 o
   3  12   5      386.49      346.16    138.14 o
   4  12   5     5033.48     4895.48    168.56 o
   5  12   5      809.61      681.92    158.31 o
   6  12   5     7898.50     7881.96    209.78 o
   7  12   5     2026.35     1824.08    166.34 o
   8  12   5    11039.51    11294.35    235.97 o
   9  12   5       28.53       -8.44     89.32 o
  10  12   5     6553.75     6301.48    302.88 o
  11  12   5     1572.89     1670.03    334.46 o
  12  12   5      793.37      812.89    319.33 o
  13  12   5      510.06      266.07    251.44 o
   1  13   5      754.50      473.03    152.03 o
   2  13   5     5950.08     5946.63    173.16 o
   3  13   5       30.39      -27.15    146.21 o
   4  13   5     4248.17     4342.70    185.84 o
   5  13   5      236.29      126.62    143.37 o
   6  13   5     4959.49     5010.07    194.56 o
   7  13   5       24.22        8.58     30.84 o
   8  13   5      141.24       51.20    146.50 o
   9  13   5       78.80       28.33     46.01 o
  10  13   5      307.35      275.57    318.50 o
  11  13   5      283.03       21.53    194.69 o
  12  13   5     1597.20     1462.13    373.34 o
   0  14   5      480.50      425.01    212.57 o
   1  14   5        5.56       -2.30     19.29 o
   2  14   5        3.84       -7.43     54.69 o
   3  14   5     1904.52     1530.43    188.08 o
   4  14   5      445.35      362.80    200.57 o
   5  14   5      827.51      569.93    203.41 o
   6  14   5      503.51      295.67    178.91 o
   7  14   5      319.12      124.76     68.87 o
   8  14   5      275.41      273.80    188.46 o
   9  14   5       26.86      147.62    292.34 o
  10  14   5      633.14      583.61    369.81 o
  11  14   5      153.39      284.96    349.70 o
   1  15   5     4096.85     3744.35    217.35 o
   2  15   5     3954.56     4070.03    224.58 o
   3  15   5      128.29       53.21     93.64 o
   4  15   5     4038.20     3777.24    237.16 o
   5  15   5       49.44       53.52    224.10 o
   6  15   5     1293.58     1261.40    233.39 o
   7  15   5     1230.22      964.17    255.22 o
   8  15   5      268.94      225.27    205.12 o
   9  15   5     2305.14     2433.99    434.77 o
  10  15   5     1181.64     1463.52    436.99 o
   0  16   5    21550.14    21495.45    612.31 o
   1  16   5      280.89      345.55    210.44 o
   2  16   5    12359.42    12281.80    358.95 o
   3  16   5     2186.16     1911.72    249.15 o
   4  16   5      691.75      539.50    250.87 o
   5  16   5     1258.60     1231.99    262.43 o
   6  16   5     6558.05     6926.06    324.30 o
   7  16   5      614.68      594.44    305.46 o
   8  16   5    13662.43    13896.00    422.39 o
   9  16   5       35.69      239.71    434.26 o
   1  17   5     4828.94     4932.57    312.71 o
   2  17   5     9382.16     9431.15    347.26 o
   3  17   5     1240.96     1104.36    317.69 o
   4  17   5    28403.55    29240.93    654.41 o
   5  17   5      891.69      942.14    359.93 o
   6  17   5    14491.47    15743.89    487.26 o
   7  17   5     4221.43     4553.79    435.09 o
   0  18   5    39201.84    41709.82   1140.52 o
   1  18   5     1135.64      850.82    498.16 o
   2  18   5    15268.40    15990.25    550.01 o
   3  18   5     4524.16     4165.38    457.37 o
   4  18   5      199.81      128.92    372.20 o
   5  18   5     8304.21     8781.38    504.49 o
   0   0   6   458495.66   453088.53  12874.67 o
   1   0   6      153.17      249.69     88.39 o
   2   0   6    47363.03    47473.92    687.56 o
   3   0   6    23642.38    24556.34    495.99 o
   4   0   6     3003.45     3100.34    168.81 o
   5   0   6    10072.35     9926.76    189.76 o
   6   0   6    94589.77    91857.31    978.70 o
   7   0   6    20359.38    20464.75    269.39 o
   8   0   6   129091.79   125496.86    949.08 o
   9   0   6     5121.30     5291.62    142.61 o
  10   0   6    32739.37    32331.38    535.54 o
  11   0   6      411.60      275.05    256.10 o
  12   0   6     3915.78     3588.38    287.67 o
  13   0   6     8919.07     8863.22    393.34 o
  14   0   6    41994.25    43242.22    843.42 o
  15   0   6     1473.46     1277.73    408.61 o
  16   0   6    39467.83    40136.72    838.87 o
   1   1   6    66925.72    70371.35    425.87 o
   2   1   6    35786.19    36547.93    328.63 o
   3   1   6     6838.72     6953.52    110.47 o
   4   1   6   168698.52   169314.45    849.68 o
   5   1   6       19.58       55.36     30.27 o
   6   1   6    64615.29    64427.21    323.49 o
   7   1   6     3249.57     3024.99     93.21 o
   8   1   6     3888.86     4073.67    102.21 o
   9   1   6    24939.39    24739.88    230.26 o
  10   1   6    48187.94    48252.41    454.98 o
  11   1   6     7565.34     7411.71    230.70 o
  12   1   6    75306.49    73945.40    624.19 o
  13   1   6     2832.64     2715.96    235.66 o
  14   1   6    20827.10    20609.36    406.73 o
  15   1   6       29.88       53.46    207.02 o
  16   1   6     1633.93     1508.75    396.44 o
   0   2   6   230212.42   234595.48   2113.93 o
   1   2   6      107.06      140.81     38.83 o
   2   2   6    40703.71    41816.88    238.44 o
   3   2   6    35781.09    36744.79    351.97 o
   4   2   6      427.38      537.35     68.55 o
   5   2   6    53092.99    53966.00    371.68 o
   6   2   6   105116.26   105736.70    745.72 o
   7   2   6    25845.54    25858.93    215.54 o
   8   2   6    87464.27    85266.10    683.38 o
   9   2   6     3878.08     3944.65     98.45 o
  10   2   6    15283.22    15457.88    275.28 o
  11   2   6     2204.27     1937.41    172.59 o
  12   2   6     1164.46     1134.71    199.47 o
  13   2   6     2823.32     2571.85    226.22 o
  14   2   6    30151.95    31493.22    603.41 o
  15   2   6     6909.76     6649.22    355.94 o
  16   2   6    29602.22    30385.66    606.91 o
   1   3   6    52328.72    53962.44    224.44 o
   2   3   6    36641.34    37428.43    210.92 o
   3   3   6    14298.97    14946.21    146.96 o
   4   3   6    60727.99    59510.77    330.60 o
   5   3   6      814.71      868.51     68.43 o
   6   3   6    28930.28    28534.96    263.52 o
   7   3   6     5206.52     4923.91    121.26 o
   8   3   6      965.45      875.18     91.33 o
   9   3   6    13466.33    13142.26    164.01 o
  10   3   6    27463.26    27208.67    373.17 o
  11   3   6     5394.47     5218.19    204.95 o
  12   3   6    41795.90    41394.76    446.17 o
  13   3   6     3840.78     3767.78    247.26 o
  14   3   6    10980.35    10730.97    372.38 o
  15   3   6      124.65       58.77    132.82 o
  16   3   6     1646.08     1530.67    422.37 o
   0   4   6    54619.54    53529.89    428.10 o
   1   4   6       60.17       63.33     37.20 o
   2   4   6    16669.92    17017.70    149.82 o
   3   4   6     6788.15     6792.58    130.37 o
   4   4   6     1006.63     1029.17     60.10 o
   5   4   6    10107.64    10672.16    129.67 o
   6   4   6    22000.07    21357.15    288.94 o
   7   4   6     4334.60     4347.32    107.51 o
   8   4   6    32067.13    31959.80    309.27 o
   9   4   6      200.05      108.08     96.24 o
  10   4   6     8092.47     8102.32    216.31 o
  11   4   6      495.28      455.83    195.09 o
  12   4   6     1132.71     1315.73    235.59 o
  13   4   6     1610.40     1365.84    248.84 o
  14   4   6    16537.47    16732.56    393.06 o
  15   4   6     1497.05     1374.20    325.56 o
  16   4   6     8377.17     8624.95    410.07 o
   1   5   6     4372.98     4184.24     86.85 o
   2   5   6     7770.54     7457.79    112.57 o
   3   5   6     3375.25     3251.03     72.59 o
   4   5   6    10844.41    10758.79    106.37 o
   5   5   6      124.06      125.87     56.99 o
   6   5   6    10523.09    10720.28    157.86 o
   7   5   6     1260.95     1101.47     88.00 o
   8   5   6      910.74      762.95     99.64 o
   9   5   6      180.91      133.95    119.26 o
  10   5   6     8147.51     8370.91    243.94 o
  11   5   6     1507.25     1572.00    220.77 o
  12   5   6    10703.57    10643.21    304.21 o
  13   5   6     1083.41      812.70    244.89 o
  14   5   6      898.19      918.22    292.14 o
  15   5   6     1027.34      992.24    296.58 o
  16   5   6      147.51       56.50    156.82 o
   0   6   6    12225.20    12513.22    155.56 o
   1   6   6     1065.47     1081.37     64.91 o
   2   6   6      273.94      326.48     68.19 o
   3   6   6     3661.60     3625.07     73.94 o
   4   6   6       48.54       24.88     23.90 o
   5   6   6      779.85      733.37     50.04 o
   6   6   6     4207.44     3992.11     90.85 o
   7   6   6     3059.15     2905.15     97.51 o
   8   6   6      721.13      797.54    115.77 o
   9   6   6     1379.67     1234.27    125.42 o
  10   6   6      323.22      218.70    182.84 o
  11   6   6      300.93      385.65    231.01 o
  12   6   6        4.46     -162.24    216.37 o
  13   6   6       91.91      -32.81    137.11 o
  14   6   6     1577.74     1459.04    312.33 o
  15   6   6      404.08      434.25    296.89 o
  16   6   6      853.11      840.83    416.75 o
   1   7   6      969.17      920.69     72.76 o
   2   7   6      854.54      952.55     72.12 o
   3   7   6      455.99      451.57     78.17 o
   4   7   6     1001.12     1098.72     69.42 o
   5   7   6       49.26       59.73     36.12 o
   6   7   6      956.95      748.25     92.58 o
   7   7   6       91.63       29.12     35.54 o
   8   7   6        5.17      -56.34    101.32 o
   9   7   6      290.47      209.28    113.88 o
  10   7   6      116.13      -71.15    125.71 o
  11   7   6      236.70       23.45     41.49 o
  12   7   6       64.87       91.85    174.83 o
  13   7   6      461.75      387.59    378.29 o
  14   7   6      980.52      778.50    305.13 o
  15   7   6        1.43      -74.57    208.47 o
   0   8   6    11890.54    11905.90    394.51 o
   1   8   6       50.18       49.09     48.34 o
   2   8   6     8644.14     8589.35    144.13 o
   3   8   6     1502.33     1445.59     90.89 o
   4   8   6      172.19      148.73     92.16 o
   5   8   6       73.23       94.95     36.26 o
   6   8   6     4955.83     4814.96    122.75 o
   7   8   6      900.16      892.07    121.71 o
   8   8   6     7678.70     7818.64    177.47 o
   9   8   6       37.23      -34.96     33.22 o
  10   8   6     2418.90     2493.83    221.16 o
  11   8   6        1.87      -43.41     44.84 o
  12   8   6      405.38      247.27    213.43 o
  13   8   6        9.83       35.86    169.67 o
  14   8   6     3241.03     3662.23    322.81 o
  15   8   6        1.01      -12.44    244.63 o
   1   9   6     3455.60     3416.83    124.53 o
   2   9   6     8978.50     8472.82    151.82 o
   3   9   6       20.10       -5.59     72.40 o
   4   9   6    30705.53    30198.71    252.31 o
   5   9   6        0.76       38.25     62.35 o
   6   9   6     8156.66     8101.58    170.43 o
   7   9   6      171.12       47.31     50.85 o
   8   9   6      150.09       97.04    102.12 o
   9   9   6      327.31      232.30    167.72 o
  10   9   6     7248.50     7317.79    285.01 o
  11   9   6      181.58       57.24    241.28 o
  12   9   6    14710.86    14867.00    396.77 o
  13   9   6        2.27      -13.83    174.32 o
  14   9   6     7434.33     7822.52    339.13 o
   0  10   6    74069.44    74534.01   1040.34 o
   1  10   6     1174.08     1033.96    109.29 o
   2  10   6    14690.20    14823.63    207.23 o
   3  10   6      121.91       59.30     69.49 o
   4  10   6        5.23      -12.30     62.65 o
   5  10   6     4171.30     4109.85    135.72 o
   6  10   6    20596.23    20703.14    254.40 o
   7  10   6      547.68      439.56    152.50 o
   8  10   6    43147.29    44754.96    508.09 o
   9  10   6     1439.88     1092.41    194.66 o
  10  10   6    12986.23    13531.17    321.66 o
  11  10   6      110.93      -11.64    188.01 o
  12  10   6     2077.03     1547.23    306.62 o
  13  10   6      180.70       94.69    125.46 o
  14  10   6    10283.14    10502.38    412.83 o
   1  11   6     6766.92     6290.42    155.55 o
   2  11   6    22350.56    22174.38    256.87 o
   3  11   6       69.81       63.06     43.67 o
   4  11   6    64274.70    62998.20    409.93 o
   5  11   6        0.02      -24.03     57.57 o
   6  11   6    18438.58    19271.73    329.06 o
   7  11   6      259.39      284.43    160.98 o
   8  11   6      511.68      371.63    155.49 o
   9  11   6     1911.83     1756.59    208.36 o
  10  11   6    20450.23    21074.85    379.05 o
  11  11   6      939.78      938.09    316.23 o
  12  11   6    32807.60    35136.20    576.29 o
  13  11   6      217.20      348.80    342.34 o
   0  12   6   107512.81   109038.20    856.00 o
   1  12   6       26.38      -15.88     56.34 o
   2  12   6    26074.43    26075.83    287.76 o
   3  12   6     7332.37     7236.53    180.70 o
   4  12   6      925.49      895.74    141.19 o
   5  12   6     8402.85     8212.32    217.70 o
   6  12   6    42573.38    42569.52    400.79 o
   7  12   6     6531.74     6087.96    189.02 o
   8  12   6    46465.98    47953.41    468.21 o
   9  12   6      453.44      350.25    207.05 o
  10  12   6    13370.57    13376.94    334.61 o
  11  12   6      439.09      266.08    294.35 o
  12  12   6     1095.97      845.12    367.64 o
  13  12   6      832.06      605.30    411.45 o
   1  13   6    10544.42    10339.45    227.43 o
   2  13   6    37345.11    37199.98    350.56 o
   3  13   6     8816.50     8553.78    232.11 o
   4  13   6    60664.72    61027.09    678.71 o
   5  13   6        0.42      -11.00     55.79 o
   6  13   6    19872.92    20506.67    288.83 o
   7  13   6     6360.25     5930.40    200.38 o
   8  13   6      257.10       99.13    107.68 o
   9  13   6     4766.56     4646.69    235.90 o
  10  13   6    31831.35    32638.93    544.29 o
  11  13   6     2687.20     2463.91    358.31 o
  12  13   6    34655.54    37191.19    627.14 o
   0  14   6    70619.41    71742.03    761.06 o
   1  14   6      566.46      361.71    174.60 o
   2  14   6    25984.31    26386.76    387.12 o
   3  14   6     4645.26     4174.89    219.17 o
   4  14   6      522.95      514.49    189.10 o
   5  14   6     8657.95     8371.21    243.49 o
   6  14   6    36241.93    36713.34    412.32 o
   7  14   6     4191.56     3914.08    219.89 o
   8  14   6    45981.91    47865.44    496.61 o
   9  14   6      541.82      380.90    343.92 o
  10  14   6    10879.38    11099.77    381.45 o
  11  14   6      100.34      303.04    333.25 o
   1  15   6     7069.48     7143.19    254.59 o
   2  15   6    22861.02    23603.91    388.93 o
   3  15   6     2225.48     2149.81    223.34 o
   4  15   6    38728.05    39761.98    499.12 o
   5  15   6      175.05       12.84    160.69 o
   6  15   6    15957.57    16451.93    332.41 o
   7  15   6      307.99      164.63    174.36 o
   8  15   6      731.93      288.74    119.58 o
   9  15   6     4611.59     4573.83    406.33 o
  10  15   6    21743.82    22549.50    730.23 o
   0  16   6    31537.60    32380.70    732.92 o
   1  16   6       24.47       81.58     84.56 o
   2  16   6    12617.92    13006.56    326.29 o
   3  16   6     6247.31     6285.69    273.12 o
   4  16   6      497.82      518.91    271.49 o
   5  16   6     3188.91     2902.04    269.08 o
   6  16   6    16304.80    17047.05    387.56 o
   7  16   6     6994.82     7180.85    315.29 o
   8  16   6    20278.03    21334.48    527.50 o
   1  17   6     6779.16     6375.26    318.47 o
   2  17   6     8368.63     8525.37    339.64 o
   3  17   6     2286.45     1902.53    310.88 o
   4  17   6     9829.34     9352.01    411.96 o
   5  17   6        6.15       51.41    108.15 o
   6  17   6     5319.52     5431.07    361.50 o
   7  17   6     1696.69     1325.89    446.12 o
   0  18   6     3123.57     2671.17    471.98 o
   1  18   6     1294.61     1072.25    345.72 o
   2  18   6     1115.05      753.07    338.42 o
   3  18   6     2324.22     2394.36    369.17 o
   4  18   6       78.17      155.37    878.43 o
   1   1   7    35349.09    37646.13    411.09 o
   2   1   7      328.40      422.32     59.47 o
   3   1   7      105.27      160.34     55.86 o
   4   1   7     3138.76     3077.86     97.60 o
   5   1   7      325.10      250.04     79.48 o
   6   1   7     1315.84     1383.83     84.11 o
   7   1   7     8102.50     7920.88    137.52 o
   8   1   7     1416.02     1396.02     93.60 o
   9   1   7     6127.13     6077.50    131.37 o
  10   1   7      446.77      278.66    188.82 o
  11   1   7      552.73      559.91    197.39 o
  12   1   7     1940.66     1581.88    209.96 o
  13   1   7       13.56      116.38    207.71 o
  14   1   7      727.22      478.39    226.82 o
  15   1   7      251.26      199.28    374.90 o
  16   1   7      502.31      381.22    346.07 o
   0   2   7     6533.40     6671.91    105.16 o
   1   2   7     6215.06     6564.85    108.82 o
   2   2   7    12274.87    13567.60    162.28 o
   3   2   7    48876.68    50379.80    285.40 o
   4   2   7    10741.64    11635.47    154.39 o
   5   2   7    24010.83    24337.69    223.63 o
   6   2   7     1643.80     1348.28     93.49 o
   7   2   7     3843.01     3767.26    108.04 o
   8   2   7    21023.92    21044.13    212.97 o
   9   2   7      448.49      332.21    114.54 o
  10   2   7      399.47      311.57    188.47 o
  11   2   7     7712.79     6904.84    227.57 o
  12   2   7     1426.64     1277.38    212.66 o
  13   2   7     7467.10     6972.23    263.57 o
  14   2   7     6392.55     6509.71    325.66 o
  15   2   7      400.49      194.34    129.96 o
  16   2   7     4337.97     3801.90    410.51 o
   1   3   7    54534.82    55766.52    261.32 o
   2   3   7    14647.60    14929.32    140.95 o
   3   3   7     7260.87     7276.70    122.25 o
   4   3   7    26616.94    26516.40    360.87 o
   5   3   7     5589.19     5573.78    111.50 o
   6   3   7    12732.07    12715.20    162.80 o
   7   3   7    31193.44    31197.04    331.76 o
   8   3   7     2283.69     2220.10    108.42 o
   9   3   7    11238.33    11187.49    168.53 o
  10   3   7    14479.93    14048.67    291.97 o
  11   3   7     3891.35     3634.57    212.25 o
  12   3   7    19426.50    19395.17    526.37 o
  13   3   7      498.48      299.12    245.42 o
  14   3   7     4295.44     3779.82    314.67 o
  15   3   7     4806.53     4327.98    353.52 o
  16   3   7      641.09      489.24    338.86 o
   0   4   7    93863.77    94174.90    944.01 o
   1   4   7     9072.59     9337.66    111.46 o
   2   4   7    12725.20    12769.45    146.48 o
   3   4   7    33963.75    32966.31    190.35 o
   4   4   7     5395.61     5535.42    101.61 o
   5   4   7    56901.53    57949.84    345.50 o
   6   4   7    26855.65    26467.93    224.37 o
   7   4   7    11160.36    10895.31    158.80 o
   8   4   7    39175.53    37928.59    420.21 o
   9   4   7     2979.62     2843.57    112.48 o
  10   4   7    12283.69    12078.42    236.95 o
  11   4   7    13768.36    13571.65    329.40 o
  12   4   7     6478.81     6328.82    318.95 o
  13   4   7     7593.45     7057.28    312.33 o
  14   4   7    20955.15    21344.38    668.59 o
  15   4   7     2909.62     2830.30    365.21 o
  16   4   7    19998.42    20173.22    540.57 o
   1   5   7    74115.23    72852.09    342.50 o
   2   5   7    25438.39    25510.63    195.66 o
   3   5   7    17056.58    17427.42    155.15 o
   4   5   7    39643.79    38796.54    203.39 o
   5   5   7     3328.77     3121.56     87.01 o
   6   5   7     7750.66     7956.25    130.84 o
   7   5   7    44061.07    43277.18    396.64 o
   8   5   7     6979.64     6645.38    139.07 o
   9   5   7    19331.43    18744.25    372.18 o
  10   5   7    24341.09    25649.81    390.31 o
  11   5   7    10895.61    10502.13    284.64 o
  12   5   7    43079.64    43069.77    527.76 o
  13   5   7       10.79      -25.63     57.58 o
  14   5   7     8657.32     8436.56    337.27 o
  15   5   7     4490.33     3642.32    381.41 o
  16   5   7     3128.88     2845.93    426.64 o
   0   6   7    74888.29    72522.12    576.75 o
   1   6   7     9095.40     8931.89    121.99 o
   2   6   7    17743.20    16711.54    171.47 o
   3   6   7    47941.39    46012.41    263.03 o
   4   6   7     3865.81     3640.69     69.73 o
   5   6   7    54924.29    52654.70    525.03 o
   6   6   7    43412.16    41507.09    395.58 o
   7   6   7    22957.21    22820.30    285.82 o
   8   6   7    56758.69    55433.20    818.17 o
   9   6   7      315.22      117.92     70.51 o
  10   6   7    12898.93    12787.45    288.31 o
  11   6   7    13923.24    14019.21    322.41 o
  12   6   7    12014.69    11998.24    323.84 o
  13   6   7    21741.53    22265.05    477.04 o
  14   6   7    32596.12    33814.29    549.05 o
  15   6   7     3903.69     3999.73    384.55 o
   1   7   7    55626.42    53971.04    284.59 o
   2   7   7    31460.54    32228.39    245.24 o
   3   7   7    13906.08    13232.64    158.35 o
   4   7   7    47148.57    46507.33    300.22 o
   5   7   7      534.26      453.15     85.78 o
   6   7   7    27942.42    27646.89    270.29 o
   7   7   7    38393.94    38160.17    309.23 o
   8   7   7    11171.24    10919.51    245.19 o
   9   7   7    23769.08    24024.15    296.68 o
  10   7   7    31688.42    32266.63    463.42 o
  11   7   7    16533.58    16360.77    394.65 o
  12   7   7    50413.72    52589.41    773.98 o
  13   7   7      532.26       64.05    100.37 o
  14   7   7     5932.01     6036.60    329.70 o
  15   7   7     4004.60     3591.23    408.95 o
   0   8   7    63251.38    61302.95    796.46 o
   1   8   7    12139.04    12068.31    160.10 o
   2   8   7    16484.67    16244.73    197.81 o
   3   8   7    28704.02    28228.88    240.26 o
   4   8   7      740.41      646.00     94.63 o
   5   8   7    55451.13    54923.49    296.49 o
   6   8   7    50808.06    50941.78    312.01 o
   7   8   7    14501.72    14112.88    235.66 o
   8   8   7    46644.11    46448.39    449.31 o
   9   8   7       44.29       11.96    100.96 o
  10   8   7     8688.51     8741.40    287.55 o
  11   8   7    17353.17    17852.51    390.95 o
  12   8   7     9118.22     9076.31    400.11 o
  13   8   7    15272.32    15660.99    415.84 o
  14   8   7    27836.00    29313.14    549.98 o
  15   8   7     4081.87     3794.46    360.62 o
   1   9   7    64042.54    62125.19    580.38 o
   2   9   7    12635.74    12888.81    175.35 o
   3   9   7     3802.66     3725.16    114.59 o
   4   9   7    35013.74    34969.10    287.61 o
   5   9   7     1269.08     1036.22    116.27 o
   6   9   7     3687.44     3562.81    136.44 o
   7   9   7    19610.18    19499.83    264.42 o
   8   9   7     9533.75     9485.62    223.01 o
   9   9   7    20380.88    20594.69    305.81 o
  10   9   7    25694.56    26095.20    445.63 o
  11   9   7    11292.14    11172.52    341.44 o
  12   9   7    22213.18    22544.03    462.19 o
  13   9   7        4.21       35.39    194.31 o
  14   9   7     4333.71     4160.83    375.64 o
   0  10   7    12111.47    11616.04    295.05 o
   1  10   7     5076.33     5124.75    132.61 o
   2  10   7     6763.86     6536.28    152.38 o
   3  10   7    20878.86    20858.81    219.48 o
   4  10   7     3457.85     3223.59    122.11 o
   5  10   7    29415.06    29537.04    288.93 o
   6  10   7    17236.66    17509.37    240.96 o
   7  10   7     7389.63     7471.21    186.09 o
   8  10   7    21874.86    21611.05    313.54 o
   9  10   7        9.88       45.27     50.55 o
  10  10   7      188.10       64.90    177.84 o
  11  10   7     7317.77     7066.49    309.66 o
  12  10   7     3904.92     4071.15    317.21 o
  13  10   7     9095.26     8970.50    376.13 o
  14  10   7    17555.86    19052.36    490.61 o
   1  11   7    16078.31    16323.41    251.10 o
   2  11   7     8746.83     8610.12    197.70 o
   3  11   7     3770.92     3515.48    126.13 o
   4  11   7     4856.84     4752.31    142.78 o
   5  11   7      510.79      475.12    136.84 o
   6  11   7     1376.80     1079.18    148.26 o
   7  11   7    13508.26    13544.58    237.34 o
   8  11   7     4280.78     4052.72    196.58 o
   9  11   7     4283.10     4192.70    207.11 o
  10  11   7     9204.74     9413.82    288.58 o
  11  11   7     1859.74     1524.15    307.14 o
  12  11   7     7669.62     7619.81    351.20 o
  13  11   7      136.45      170.31    292.96 o
   0  12   7       80.52      218.98    205.70 o
   1  12   7     1278.96     1110.63    155.84 o
   2  12   7      634.58      521.36    155.08 o
   3  12   7     5194.58     5000.42    167.57 o
   4  12   7      523.32      480.00    145.17 o
   5  12   7     7876.32     7828.59    190.17 o
   6  12   7     3422.47     3445.25    164.44 o
   7  12   7     2069.59     1928.96    172.47 o
   8  12   7      892.24      753.73    182.64 o
   9  12   7      843.67      652.56    204.80 o
  10  12   7        6.49       10.60     24.86 o
  11  12   7      821.21      622.85    356.75 o
  12  12   7      514.45      382.42    418.26 o
   1  13   7     5423.37     5245.50    193.96 o
   2  13   7        6.68       23.45     96.02 o
   3  13   7      428.89      441.53    167.09 o
   4  13   7      635.53      693.30    181.21 o
   5  13   7      585.41      433.85    166.85 o
   6  13   7     2567.16     2372.75    188.69 o
   7  13   7      811.06      813.25    192.92 o
   8  13   7      439.58      337.84    181.86 o
   9  13   7     1034.93      805.51    223.86 o
  10  13   7      855.97      686.34    327.98 o
  11  13   7      653.76      686.63    347.06 o
   0  14   7     5997.86     5978.13    292.83 o
   1  14   7      611.48      490.37    168.88 o
   2  14   7     7077.22     6787.84    238.26 o
   3  14   7       22.05       93.60    131.66 o
   4  14   7      269.58      123.85    129.93 o
   5  14   7      429.27      490.83    237.35 o
   6  14   7      415.94      339.52    197.13 o
   7  14   7      278.39      295.20    220.85 o
   8  14   7     5794.94     5563.69    238.88 o
   9  14   7      151.14      234.96    277.36 o
  10  14   7     1375.32     1350.44    391.13 o
  11  14   7       10.23      -59.34    317.69 o
   1  15   7      896.39      762.88    211.34 o
   2  15   7     3172.25     3013.50    225.41 o
   3  15   7      396.96      447.40    215.19 o
   4  15   7    10868.87    10728.23    305.42 o
   5  15   7      762.53      613.33    243.56 o
   6  15   7     2348.19     2198.96    244.56 o
   7  15   7      565.41      616.12    225.08 o
   8  15   7        0.44        9.43     36.02 o
   9  15   7      820.24      728.37    304.28 o
   0  16   7    16432.08    17146.89    568.86 o
   1  16   7     1333.06     1063.21    259.79 o
   2  16   7     6375.73     6126.33    266.09 o
   3  16   7     7139.53     7098.21    280.68 o
   4  16   7      243.92      169.45    198.71 o
   5  16   7     3160.15     3180.96    270.16 o
   6  16   7     8378.02     8106.32    315.54 o
   7  16   7     1129.68      960.04    293.18 o
   8  16   7     9744.02     9373.51    342.39 o
   1  17   7     8853.30     8512.78    338.45 o
   2  17   7     7422.38     7457.36    333.99 o
   3  17   7     1956.89     1605.10    326.42 o
   4  17   7    14077.86    14345.43    373.08 o
   5  17   7     1479.01     1166.34    311.36 o
   6  17   7     7302.92     7593.93    344.02 o
   0  18   7    16783.64    17054.01    630.03 o
   1  18   7      656.92      528.87    321.30 o
   2  18   7    12638.82    12539.91    410.79 o
   3  18   7    12203.29    12610.07    415.61 o
   4  18   7      438.75      102.68    146.29 o
   0   0   8   258964.72   257608.69   3406.75 o
   1   0   8    22944.97    22353.47    557.76 o
   2   0   8    62947.43    62326.47    544.21 o
   3   0   8   166154.66   158003.89   3969.89 o
   4   0   8     3164.58     3305.50    144.20 o
   5   0   8   224175.73   226861.53   1051.17 o
   6   0   8    56597.11    56680.64    922.75 o
   7   0   8    25381.90    25571.12    476.07 o
   8   0   8    66434.63    64737.34    529.23 o
   9   0   8    11706.47    12212.35    254.39 o
  10   0   8    50410.66    50337.27   1408.91 o
  11   0   8    39269.56    38876.76   1130.57 o
  12   0   8      143.26       76.13    247.52 o
  13   0   8    54315.14    54282.90   1070.50 o
  14   0   8     3273.71     3247.24    394.30 o
  15   0   8     5667.95     5746.82    455.64 o
  16   0   8    12675.43    13398.29    752.47 o
   1   1   8   237689.38   232174.08   2476.02 o
   2   1   8    61532.03    61660.18    312.81 o
   3   1   8    28654.48    28663.13    221.64 o
   4   1   8   167611.50   168207.47   1130.95 o
   5   1   8    11319.69    11330.23    194.06 o
   6   1   8    61610.93    61238.69    380.58 o
   7   1   8   107595.16   105640.07    571.17 o
   8   1   8     3079.42     2807.43    112.35 o
   9   1   8   103322.46   102069.51    665.24 o
  10   1   8     9485.42     9328.41    256.21 o
  11   1   8    18435.87    18317.13    326.76 o
  12   1   8    30399.40    29198.79    578.37 o
  13   1   8     4401.68     4138.90    239.34 o
  14   1   8    20465.41    21160.18    576.94 o
  15   1   8    23479.29    23748.82    522.24 o
  16   1   8     1118.82     1065.00    410.95 o
   0   2   8   269017.09   267716.28   1693.32 o
   1   2   8   100183.23   104328.66    404.30 o
   2   2   8    94647.22    95170.25    511.66 o
   3   2   8   143703.61   142442.38    496.82 o
   4   2   8      764.27      849.11     81.23 o
   5   2   8   114666.86   112538.99    684.64 o
   6   2   8    25892.80    25273.61    389.33 o
   7   2   8    19131.28    19632.02    260.90 o
   8   2   8    86260.59    85185.90    582.84 o
   9   2   8     1573.36     1870.78    114.88 o
  10   2   8    40799.88    40515.65    467.09 o
  11   2   8    40305.69    40698.12    495.84 o
  12   2   8     4192.16     3861.66    217.60 o
  13   2   8    40022.92    40230.46    511.30 o
  14   2   8     4197.10     3882.23    304.46 o
  15   2   8     5416.19     5273.56    368.97 o
  16   2   8     9798.38     8954.37    420.23 o
   1   3   8   102933.13   101947.84    380.13 o
   2   3   8    25331.33    25330.52    194.63 o
   3   3   8    29261.92    30913.82    241.74 o
   4   3   8    99563.16   100369.20    440.91 o
   5   3   8     5733.14     5864.08    130.45 o
   6   3   8    49405.76    49672.98    529.66 o
   7   3   8    64924.34    63725.03    455.29 o
   8   3   8     4740.98     4571.41    123.63 o
   9   3   8    55865.76    54644.00    803.55 o
  10   3   8     4933.42     4560.88    202.51 o
  11   3   8    13319.83    13844.14    314.84 o
  12   3   8    18690.54    18571.25    449.06 o
  13   3   8     3152.09     3004.50    277.40 o
  14   3   8    15384.99    15172.94    426.87 o
  15   3   8    14034.14    13488.09    438.95 o
  16   3   8     1697.05     1781.28    427.86 o
   0   4   8    15158.74    14026.69    161.33 o
   1   4   8    17581.93    18211.70    153.08 o
   2   4   8    37838.37    39427.98    351.06 o
   3   4   8    37304.68    36601.19    190.07 o
   4   4   8      703.11      567.13     71.93 o
   5   4   8    74097.91    73875.06    468.96 o
   6   4   8     4187.28     4296.09    114.24 o
   7   4   8     9955.37    10058.13    205.70 o
   8   4   8    32792.78    32405.34    323.15 o
   9   4   8     2901.08     2660.65    124.04 o
  10   4   8    10454.65    10389.36    243.29 o
  11   4   8    14967.59    15186.89    353.54 o
  12   4   8     1414.74     1550.77    248.10 o
  13   4   8    17904.40    18202.80    408.50 o
  14   4   8      796.20      717.38    334.56 o
  15   4   8     1799.69     1572.50    348.53 o
  16   4   8     4344.38     3671.95    420.31 o
   1   5   8    36982.66    37436.71    259.30 o
   2   5   8     3086.86     2787.02     85.93 o
   3   5   8     5110.25     4819.70    108.14 o
   4   5   8    13640.80    12757.62    125.05 o
   5   5   8      483.33      335.12     77.32 o
   6   5   8     7164.26     7086.63    131.54 o
   7   5   8    21736.09    21727.14    351.09 o
   8   5   8     3338.81     3350.71    120.53 o
   9   5   8    14141.61    13972.82    232.64 o
  10   5   8     1229.84     1034.76    208.20 o
  11   5   8     7304.39     6653.52    278.58 o
  12   5   8     2718.15     2390.71    271.99 o
  13   5   8     1407.13     1084.20    312.39 o
  14   5   8     4023.76     4121.80    341.03 o
  15   5   8     3504.77     3108.41    397.14 o
   0   6   8     9804.96     9711.94    131.73 o
   1   6   8     2902.98     2941.60     87.12 o
   2   6   8     2828.31     2713.77     90.24 o
   3   6   8     5915.52     6052.33    135.80 o
   4   6   8      120.25       75.19     59.63 o
   5   6   8    12296.22    12030.88    136.95 o
   6   6   8       30.24       -4.30     20.30 o
   7   6   8     1241.97     1096.65    115.21 o
   8   6   8     1464.35     1237.04    123.68 o
   9   6   8       95.89       86.89    104.19 o
  10   6   8     3384.32     3392.05    204.06 o
  11   6   8     1008.15      885.67    251.15 o
  12   6   8     1165.74     1148.88    285.35 o
  13   6   8     1654.75     1548.83    330.79 o
  14   6   8      189.28      118.51    235.47 o
  15   6   8     1335.47      890.02    451.71 o
   1   7   8      463.86      369.82     77.42 o
   2   7   8     3519.56     3487.62    103.56 o
   3   7   8     1109.83      956.89     92.35 o
   4   7   8      198.69      159.21     58.51 o
   5   7   8      724.79      623.50     81.97 o
   6   7   8      289.71      245.57    115.85 o
   7   7   8      507.69      446.93    117.93 o
   8   7   8      253.51      168.23    145.56 o
   9   7   8      221.61       42.08     39.85 o
  10   7   8       39.32      -10.93     47.42 o
  11   7   8       10.80       15.20    224.54 o
  12   7   8       24.54      -10.29     62.79 o
  13   7   8      635.90      602.84    365.62 o
  14   7   8      480.95      368.54    412.25 o
  15   7   8       78.69       89.90    164.40 o
   0   8   8    14005.85    13701.02    367.41 o
   1   8   8     2529.67     2369.93     94.20 o
   2   8   8      509.06      424.01     85.56 o
   3   8   8     8195.80     8154.21    168.30 o
   4   8   8       49.73       38.20     78.47 o
   5   8   8     3920.87     3778.83    126.87 o
   6   8   8       70.57       47.45     67.60 o
   7   8   8     2510.89     2527.94    148.71 o
   8   8   8     5100.60     4951.30    177.11 o
   9   8   8      676.18      680.63    188.51 o
  10   8   8     1672.67     1349.50    240.19 o
  11   8   8     4376.96     4114.70    270.66 o
  12   8   8      127.13      107.57    132.34 o
  13   8   8     2784.31     2474.28    315.09 o
  14   8   8      614.26      638.42    353.70 o
   1   9   8    27458.72    26723.21    238.96 o
   2   9   8     1101.56     1032.04    100.07 o
   3   9   8     7557.95     7548.75    150.62 o
   4   9   8    11895.26    11792.07    194.28 o
   5   9   8     4151.35     4212.14    138.11 o
   6   9   8     5536.80     5391.84    156.13 o
   7   9   8    19225.46    18726.32    314.84 o
   8   9   8     1106.04      856.08    167.45 o
   9   9   8    18598.26    18752.49    298.88 o
  10   9   8      662.20      573.51    230.95 o
  11   9   8     1660.67     1508.40    274.61 o
  12   9   8     3896.97     3545.52    312.77 o
  13   9   8     1043.08      925.04    370.94 o
  14   9   8     3898.34     3470.33    429.86 o
   0  10   8    14513.02    14373.54    323.46 o
   1  10   8     8554.12     8675.56    193.14 o
   2  10   8    15282.16    15032.48    207.38 o
   3  10   8    30176.63    29793.11    275.93 o
   4  10   8       54.87       13.18     65.05 o
   5  10   8    56033.13    55869.79    540.84 o
   6  10   8     3255.96     3168.51    147.73 o
   7  10   8     4239.69     4192.21    161.69 o
   8  10   8    16076.14    15971.45    283.49 o
   9  10   8     2559.87     2596.60    192.02 o
  10  10   8     6223.13     6460.54    256.08 o
  11  10   8    17735.48    18321.84    425.23 o
  12  10   8      156.58      -27.37    194.42 o
  13  10   8    16841.35    17463.63    483.85 o
   1  11   8    57491.00    56270.07    521.82 o
   2  11   8    14925.82    14712.43    247.37 o
   3  11   8    12340.78    12198.19    222.81 o
   4  11   8    25512.67    24718.12    273.73 o
   5  11   8     5604.97     5543.10    158.66 o
   6  11   8    15203.09    15621.72    240.79 o
   7  11   8    41391.34    41992.44    380.93 o
   8  11   8     1161.26     1075.54    195.74 o
   9  11   8    40149.74    40942.65    445.77 o
  10  11   8     4232.16     3930.63    284.73 o
  11  11   8     3306.65     3236.43    320.76 o
  12  11   8    11821.83    12263.98    486.84 o
  13  11   8     2243.56     1948.03    371.39 o
   0  12   8    94076.44    92490.84   1124.75 o
   1  12   8    11161.34    11409.42    236.52 o
   2  12   8    21731.95    21718.38    303.12 o
   3  12   8    61282.35    60632.30    484.72 o
   4  12   8     1114.96      921.64    158.73 o
   5  12   8    51836.14    51635.63    454.75 o
   6  12   8    21342.03    21305.02    288.64 o
   7  12   8     9584.56     9256.92    221.21 o
   8  12   8    29736.00    30625.09    397.15 o
   9  12   8     3765.02     3728.91    231.59 o
  10  12   8    19223.06    19823.21    442.10 o
  11  12   8    20440.27    22326.59    494.62 o
  12  12   8       24.73      104.83    219.01 o
   1  13   8    65719.23    64930.96    513.36 o
   2  13   8    22851.37    22811.93    323.38 o
   3  13   8    13128.54    13357.95    266.16 o
   4  13   8    68535.08    68315.42    738.24 o
   5  13   8     7363.70     7148.83    214.73 o
   6  13   8    28591.53    29754.38    369.31 o
   7  13   8    39893.79    40964.48    436.49 o
   8  13   8      218.57       94.81    187.03 o
   9  13   8    36893.88    38115.89    539.93 o
  10  13   8     7350.37     6653.73    338.08 o
  11  13   8     7296.77     7322.61    373.24 o
   0  14   8    53119.60    52761.58    685.58 o
   1  14   8    11072.46    11530.82    260.68 o
   2  14   8    31292.69    31774.79    441.03 o
   3  14   8    44148.32    45262.84    503.22 o
   4  14   8       65.65      140.64    128.36 o
   5  14   8    56882.91    58712.50    536.09 o
   6  14   8    16176.11    15826.41    303.17 o
   7  14   8     8041.47     8267.63    252.59 o
   8  14   8    32636.97    33439.28    425.31 o
   9  14   8     3510.49     3145.31    331.61 o
  10  14   8    11174.34    11857.66    450.42 o
   1  15   8    42666.34    44079.00    510.13 o
   2  15   8    21131.78    20909.00    377.95 o
   3  15   8    11598.19    11826.28    312.56 o
   4  15   8    29064.55    30250.33    451.01 o
   5  15   8     4199.80     3893.22    256.43 o
   6  15   8    14694.83    14667.55    327.19 o
   7  15   8    29705.81    30570.10    418.47 o
   8  15   8      502.05      366.79    216.39 o
   9  15   8    28461.82    30206.66    659.07 o
   0  16   8    29950.00    31040.51    720.49 o
   1  16   8     7219.83     6835.79    306.22 o
   2  16   8    15075.19    15115.93    351.34 o
   3  16   8    31716.53    32885.51    480.68 o
   4  16   8      405.37      368.42    309.81 o
   5  16   8    27227.59    27819.42    466.51 o
   6  16   8     7586.40     7493.80    313.22 o
   7  16   8     5102.25     5251.27    317.83 o
   8  16   8    14679.52    14338.42    337.76 o
   1  17   8    18867.06    19578.75    451.45 o
   2  17   8     7938.37     7621.89    332.23 o
   3  17   8     4498.23     4280.49    333.89 o
   4  17   8    15624.27    16448.03    397.29 o
   5  17   8      771.67      518.56    291.50 o
   6  17   8     8845.44     8376.87    343.85 o
   0  18   8     4039.20     3407.62    489.42 o
   1  18   8     2036.37     1961.71    335.71 o
   2  18   8     6001.44     6274.86    353.15 o
   3  18   8     6761.51     6383.74    371.58 o
   1   1   9     2598.13     2507.17     85.47 o
   2   1   9     4754.67     5341.23    174.34 o
   3   1   9       21.01       64.97     53.82 o
   4   1   9      944.01     1109.43     79.71 o
   5   1   9     3466.18     3400.48    102.67 o
   6   1   9       61.00       90.93     94.59 o
   7   1   9     5802.18     5589.24    140.55 o
   8   1   9      163.86      216.25    106.41 o
   9   1   9       61.68        5.34     53.54 o
  10   1   9       11.64      -20.65     57.19 o
  11   1   9      100.64       89.08    173.33 o
  12   1   9     2092.37     1744.10    224.24 o
  13   1   9     1975.95     1495.78    249.81 o
  14   1   9        0.71     -134.92    294.04 o
  15   1   9     3913.51     3997.17    362.63 o
  16   1   9      117.20      119.63    272.70 o
   0   2   9      540.11      591.18     84.05 o
   1   2   9     9985.14    10566.05    195.04 o
   2   2   9      201.64      183.73     71.17 o
   3   2   9    10748.25    10776.72    154.97 o
   4   2   9      399.17      386.47     84.09 o
   5   2   9    10416.58    10948.00    169.99 o
   6   2   9       24.23        2.08     27.51 o
   7   2   9        6.80       16.75     23.89 o
   8   2   9      144.96      171.32     89.08 o
   9   2   9     5101.65     5053.81    136.28 o
  10   2   9      493.96      539.95    212.19 o
  11   2   9    16253.91    15751.43    448.32 o
  12   2   9       82.68       58.49     82.32 o
  13   2   9     5739.28     5561.63    301.66 o
  14   2   9      322.83      139.58    123.59 o
  15   2   9       69.12       68.49    138.25 o
  16   2   9      242.58      390.92    355.80 o
   1   3   9    40905.58    41527.02    417.93 o
   2   3   9      904.15     1019.29     57.40 o
   3   3   9     3540.47     3606.58    149.80 o
   4   3   9     2308.84     2101.93     94.43 o
   5   3   9    10474.15    10669.50    172.26 o
   6   3   9      875.57      766.00    104.29 o
   7   3   9    51110.14    51418.56    391.63 o
   8   3   9       23.46      -36.93     81.11 o
   9   3   9    19655.25    19465.31    224.85 o
  10   3   9      917.85      789.83    176.41 o
  11   3   9       30.42      134.10    181.56 o
  12   3   9        3.61      137.88    203.21 o
  13   3   9    15061.70    15283.75    403.64 o
  14   3   9      628.17      600.96    321.41 o
  15   3   9    13378.02    13259.07    442.22 o
  16   3   9       45.67       49.39    299.93 o
   0   4   9     3748.31     3666.77    116.90 o
   1   4   9      518.07      348.48     60.50 o
   2   4   9     2211.57     2062.32     75.20 o
   3   4   9    47962.55    46246.43    268.80 o
   4   4   9        2.62       11.94     43.04 o
   5   4   9    46799.95    47370.25    431.59 o
   6   4   9       34.68       64.78     68.36 o
   7   4   9       86.68       54.95     70.83 o
   8   4   9     2018.00     2008.48    117.76 o
   9   4   9    23615.54    24243.19    263.62 o
  10   4   9      441.85      377.77    231.77 o
  11   4   9    35024.13    34672.80    536.23 o
  12   4   9       99.87       -6.60     68.95 o
  13   4   9    22196.00    22390.86    467.27 o
  14   4   9      584.13      431.79    408.73 o
  15   4   9      192.50      305.17    313.83 o
   1   5   9    59925.18    60180.12    291.97 o
   2   5   9       21.72      112.72     67.20 o
   3   5   9      384.04      510.25     80.53 o
   4   5   9     3359.65     3161.83     99.43 o
   5   5   9    19860.79    19731.66    240.03 o
   6   5   9      492.36      454.72     96.02 o
   7   5   9    70149.34    69246.41    562.38 o
   8   5   9     1790.67     1749.43    116.85 o
   9   5   9    17476.26    17409.39    258.29 o
  10   5   9        1.99       34.87     64.53 o
  11   5   9       38.99      -97.85    158.43 o
  12   5   9      573.97      547.02    351.74 o
  13   5   9    24351.50    26297.50    571.52 o
  14   5   9     1094.47      961.31    380.58 o
  15   5   9    36599.20    37790.81    659.65 o
   0   6   9    17151.26    17325.17    333.82 o
   1   6   9     7547.55     7366.25    149.99 o
   2   6   9     1043.89      872.15     78.34 o
   3   6   9    42467.67    40707.47    280.00 o
   4   6   9      102.90      128.83     87.61 o
   5   6   9    38812.95    37569.33    489.39 o
   6   6   9      196.07      152.49     90.46 o
   7   6   9      112.41       15.62     35.49 o
   8   6   9     1081.00      976.37    137.68 o
   9   6   9    21796.52    22951.29    339.38 o
  10   6   9     3014.41     2749.80    259.14 o
  11   6   9    58606.29    61464.48    760.76 o
  12   6   9       34.16        4.11     69.45 o
  13   6   9    23674.31    24196.44    561.03 o
  14   6   9        7.28      289.67    447.60 o
  15   6   9      117.97      176.93    349.47 o
   1   7   9    48755.45    48103.13    276.66 o
   2   7   9      826.35      833.62     89.15 o
   3   7   9     3007.57     2900.06    107.77 o
   4   7   9     7467.26     7643.55    128.21 o
   5   7   9    19949.27    19848.76    231.36 o
   6   7   9     3608.05     3702.90    154.99 o
   7   7   9    71855.57    72801.89    771.39 o
   8   7   9      788.80      760.09    158.49 o
   9   7   9    31752.78    31037.88    393.96 o
  10   7   9       86.55       87.57    175.34 o
  11   7   9      315.64      325.27    243.16 o
  12   7   9      625.79      536.60    300.22 o
  13   7   9    21758.22    23420.27    568.56 o
  14   7   9     1154.67     1076.78    405.11 o
  15   7   9    35747.00    38583.51    699.53 o
   0   8   9     1800.18     1827.58    160.94 o
   1   8   9     5881.47     5939.27    124.47 o
   2   8   9     6828.49     6619.17    133.03 o
   3   8   9    46916.04    45946.57    325.49 o
   4   8   9       27.99       81.37     88.34 o
   5   8   9    19237.48    18561.26    265.84 o
   6   8   9      448.50      312.15    147.50 o
   7   8   9     1165.11     1077.20    161.51 o
   8   8   9     3319.88     2901.03    177.50 o
   9   8   9    23122.29    23530.84    500.43 o
  10   8   9      238.42      125.85    205.86 o
  11   8   9    42689.59    45268.91    645.73 o
  12   8   9       12.31        5.78    100.13 o
  13   8   9    25586.14    25814.90    564.80 o
  14   8   9       20.85       59.72    244.06 o
   1   9   9    27341.15    27357.37    293.05 o
   2   9   9     1885.06     1707.72    106.33 o
   3   9   9      822.93      673.34    111.04 o
   4   9   9     1721.86     1721.17    116.66 o
   5   9   9    13737.59    13926.12    218.98 o
   6   9   9      442.60      579.30    137.68 o
   7   9   9    31812.27    31997.77    382.26 o
   8   9   9     1391.31     1110.79    186.63 o
   9   9   9     7617.00     7333.61    294.74 o
  10   9   9      979.97      689.83    275.95 o
  11   9   9      464.10      265.32    298.31 o
  12   9   9      111.36      -33.64     62.55 o
  13   9   9    22952.91    24756.74    789.71 o
  14   9   9      115.47       12.79    137.76 o
   0  10   9     2777.06     2422.49    189.89 o
   1  10   9     3471.00     3138.41    142.69 o
   2  10   9     3759.39     3516.71    152.96 o
   3  10   9     8916.38     8493.08    171.24 o
   4  10   9      466.57      379.51    136.66 o
   5  10   9     8561.38     8571.70    192.10 o
   6  10   9      483.88      431.05    158.99 o
   7  10   9      197.83      135.81    201.01 o
   8  10   9      750.24      614.02    185.90 o
   9  10   9    14140.36    14357.01    288.29 o
  10  10   9      226.86       -3.26    231.45 o
  11  10   9    21325.38    22430.47    508.08 o
  12  10   9       94.75       69.89    215.55 o
  13  10   9     6614.34     6571.29    410.54 o
   1  11   9     3225.17     3155.26    153.75 o
   2  11   9      840.55      683.83    162.51 o
   3  11   9      249.42      177.61    109.78 o
   4  11   9     2418.59     2440.62    156.97 o
   5  11   9     4022.05     3575.09    154.03 o
   6  11   9      820.23      908.03    168.83 o
   7  11   9    12400.58    12249.21    248.58 o
   8  11   9      644.29      374.38    170.90 o
   9  11   9     3260.44     3352.45    223.62 o
  10  11   9      245.81       86.67    107.81 o
  11  11   9      663.19      718.69    392.81 o
  12  11   9      126.58      214.21    518.99 o
  13  11   9     5974.12     6235.76    442.50 o
   0  12   9     2451.03     2162.54    229.49 o
   1  12   9     2829.49     2631.53    171.35 o
   2  12   9      761.25      619.62    160.07 o
   3  12   9      463.12      460.05    151.93 o
   4  12   9      139.64      104.75     99.29 o
   5  12   9      785.73      797.63    176.68 o
   6  12   9        6.51       44.31    100.38 o
   7  12   9      782.45      664.82    225.27 o
   8  12   9       54.51       32.09     96.97 o
   9  12   9     1565.21     1111.71    245.26 o
  10  12   9      289.35      252.61    291.03 o
  11  12   9     5214.08     5162.58    386.87 o
  12  12   9       34.30      137.10    393.01 o
   1  13   9      587.19      623.41    171.11 o
   2  13   9      204.32      266.26    172.60 o
   3  13   9     1564.54     1339.53    195.67 o
   4  13   9       45.18      105.70    145.89 o
   5  13   9       38.15       68.80    190.24 o
   6  13   9       77.87      125.11    163.43 o
   7  13   9      135.94       27.75     81.95 o
   8  13   9      501.01      267.13    247.33 o
   9  13   9     1844.20     1600.91    294.29 o
  10  13   9        3.61        8.27    224.98 o
  11  13   9      166.00       12.24     64.49 o
   0  14   9     1672.78     1426.91    288.60 o
   1  14   9      583.59      406.66    234.81 o
   2  14   9       22.92      -28.41     60.93 o
   3  14   9     4268.77     3973.54    228.49 o
   4  14   9      378.79      281.53    192.66 o
   5  14   9     2681.10     2695.93    239.95 o
   6  14   9        2.96       43.33    146.86 o
   7  14   9     1713.74     1614.72    246.78 o
   8  14   9      604.86      284.29    173.75 o
   9  14   9      246.58       98.67    190.25 o
  10  14   9      144.41      161.17    482.77 o
   1  15   9     9598.74    10283.76    298.99 o
   2  15   9      385.59      344.82    262.47 o
   3  15   9      756.12      705.11    237.31 o
   4  15   9       11.26       57.15     90.64 o
   5  15   9      490.92      518.45    299.76 o
   6  15   9       48.96       83.25    111.85 o
   7  15   9     8581.91     8563.67    292.23 o
   8  15   9      126.07      302.51    268.65 o
   9  15   9     3545.33     3500.83    416.40 o
   0  16   9      981.70      716.86    402.84 o
   1  16   9      344.14      381.29    215.43 o
   2  16   9      109.54       84.24    138.15 o
   3  16   9    12552.85    12573.15    343.53 o
   4  16   9      179.81      189.23    181.38 o
   5  16   9     8881.37     8797.58    316.11 o
   6  16   9       97.81      120.92    147.64 o
   7  16   9      869.61      891.82    323.06 o
   1  17   9    19604.55    19918.88    458.34 o
   2  17   9        8.83        0.54     59.51 o
   3  17   9      778.86      786.85    320.13 o
   4  17   9       38.67       29.94    129.62 o
   5  17   9     3183.36     2903.77    339.61 o
   0  18   9      740.77      595.40    762.05 o
   1  18   9     4903.01     4459.03    361.62 o
   2  18   9        4.19       54.87    174.88 o
   0   0  10   135260.98   132983.83    994.23 o
   1   0  10    38197.17    38726.90    477.15 o
   2   0  10    54325.91    54420.90    569.53 o
   3   0  10    67202.88    60675.66   1015.31 o
   4   0  10    20807.42    21223.87    264.28 o
   5   0  10   106091.66   104679.13   1225.40 o
   6   0  10    41187.10    42853.80    601.26 o
   7   0  10     9220.63     8764.68    243.35 o
   8   0  10    39611.34    38545.63    460.03 o
   9   0  10    16050.10    16529.03    325.24 o
  10   0  10    35949.75    36805.02    729.54 o
  11   0  10    57764.07    57059.48    776.11 o
  12   0  10    11438.96    11465.93    427.48 o
  13   0  10    37175.10    37331.35    716.16 o
  14   0  10      692.24      791.46    447.57 o
  15   0  10     2029.83     1766.19    488.69 o
  16   0  10     7419.31     6611.30    700.22 o
   1   1  10   130116.87   126586.68    881.26 o
   2   1  10    33393.25    31734.26    244.48 o
   3   1  10    17832.83    18120.89    179.73 o
   4   1  10    89444.44    88219.63    396.82 o
   5   1  10    22118.37    22953.33    219.26 o
   6   1  10    90607.52    92599.89    598.66 o
   7   1  10    88964.04    86900.28    532.41 o
   8   1  10     6843.06     6856.26    163.27 o
   9   1  10    73590.77    73644.92    599.04 o
  10   1  10     4947.15     4917.81    250.67 o
  11   1  10     4089.22     3921.23    227.66 o
  12   1  10    22517.04    21929.89    384.21 o
  13   1  10    10691.34    10798.12    318.72 o
  14   1  10    14529.97    14489.63    601.65 o
  15   1  10    30799.28    31798.28    598.47 o
  16   1  10     3560.75     3471.29    430.37 o
   0   2  10   129913.91   126646.27    590.69 o
   1   2  10     8721.25     8059.75    150.80 o
   2   2  10    53635.96    52997.56    750.26 o
   3   2  10   116702.31   114763.47    551.88 o
   4   2  10     6894.88     6868.85    186.34 o
   5   2  10   115504.13   115400.41    631.22 o
   6   2  10    22329.28    21546.70    245.54 o
   7   2  10     7712.88     7440.45    151.33 o
   8   2  10    44704.84    44802.96    416.35 o
   9   2  10     8223.13     7991.94    165.65 o
  10   2  10    23134.05    23719.33    380.96 o
  11   2  10    37521.92    37618.04    592.39 o
  12   2  10     9530.00     9692.03    307.98 o
  13   2  10    43230.35    42401.44    702.54 o
  14   2  10     1430.41     1162.88    342.92 o
  15   2  10     4754.23     4394.26    391.81 o
  16   2  10     3215.65     2893.01    452.93 o
   1   3  10   107754.39   105755.03    727.98 o
   2   3  10    48000.54    49794.05    316.66 o
   3   3  10     7035.38     6903.29    152.50 o
   4   3  10    54945.04    55359.16    489.89 o
   5   3  10    12886.69    12737.85    190.68 o
   6   3  10    40258.46    40770.56    333.88 o
   7   3  10    55697.97    55375.54    609.94 o
   8   3  10     5435.35     5468.71    142.07 o
   9   3  10    53104.00    52857.35    593.40 o
  10   3  10     2317.67     2052.30    186.28 o
  11   3  10     2930.95     2692.30    210.54 o
  12   3  10    20212.68    19760.92    418.16 o
  13   3  10     6408.79     5909.58    288.78 o
  14   3  10     5533.77     5453.03    313.86 o
  15   3  10    18508.48    18382.09    558.59 o
   0   4  10   100426.55   100585.55    452.56 o
   1   4  10     9402.48     9838.60    123.40 o
   2   4  10    22524.70    22520.33    183.33 o
   3   4  10    30225.58    29703.43    255.73 o
   4   4  10      825.00      734.99     94.27 o
   5   4  10    28313.20    27684.09    241.79 o
   6   4  10    15729.49    15841.44    199.15 o
   7   4  10     3398.23     3574.86    126.06 o
   8   4  10    17213.97    16912.25    295.20 o
   9   4  10     6374.79     6341.72    156.01 o
  10   4  10    12856.43    12554.13    363.53 o
  11   4  10    19236.52    18941.16    394.67 o
  12   4  10     1879.39     1672.63    295.34 o
  13   4  10    13904.82    12743.64    439.09 o
  14   4  10      221.92      229.37    331.48 o
  15   4  10      112.83       47.32    212.66 o
   1   5  10    11202.70    10906.70    137.73 o
   2   5  10    12963.44    13163.78    155.94 o
   3   5  10     3140.34     3229.14     98.71 o
   4   5  10    29820.81    29293.03    290.11 o
   5   5  10     3434.66     3415.04    105.94 o
   6   5  10    16728.47    17272.78    208.53 o
   7   5  10    12543.85    12639.26    285.90 o
   8   5  10     1058.79      917.47    144.09 o
   9   5  10     6715.01     6151.97    185.81 o
  10   5  10     1836.02     1344.08    235.12 o
  11   5  10      297.12       98.93     88.30 o
  12   5  10     4099.36     3875.35    309.02 o
  13   5  10     1138.78     1044.23    353.72 o
  14   5  10     3740.00     3789.42    370.68 o
  15   5  10     4747.03     4820.58    392.04 o
   0   6  10    24344.47    23088.84    363.19 o
   1   6  10      516.23      487.77     78.35 o
   2   6  10     6144.04     6035.61    121.27 o
   3   6  10     5994.60     6075.96    129.37 o
   4   6  10       16.93       13.34     42.48 o
   5   6  10     1977.24     1876.96     80.13 o
   6   6  10     1242.38     1149.32    101.63 o
   7   6  10      156.82       48.50     62.31 o
   8   6  10     4227.91     4263.44    180.95 o
   9   6  10      206.10      190.29    139.44 o
  10   6  10     3465.12     3138.26    260.03 o
  11   6  10      907.70      818.90    294.55 o
  12   6  10     1184.15     1192.27    327.36 o
  13   6  10      587.02      763.68    328.21 o
  14   6  10      112.30        9.02    289.01 o
  15   6  10      387.10      386.83    353.01 o
   1   7  10      520.75      452.83     79.73 o
   2   7  10       42.65       33.52     45.68 o
   3   7  10       14.85      -11.94     39.63 o
   4   7  10       16.20       46.77     51.30 o
   5   7  10       81.52       33.98     63.23 o
   6   7  10     2087.13     1990.89    152.32 o
   7   7  10      515.15      537.36    150.03 o
   8   7  10       92.36       -7.19    102.38 o
   9   7  10      743.84      743.28    176.49 o
  10   7  10      433.54      413.35    249.60 o
  11   7  10      235.89      218.62    268.61 o
  12   7  10       62.74       64.75    262.34 o
  13   7  10        1.41     -129.77    381.34 o
  14   7  10       71.93      284.87    822.90 o
   0   8  10    11277.42    10996.67    317.70 o
   1   8  10       80.45       10.14     21.24 o
   2   8  10     1308.97     1180.96    102.63 o
   3   8  10    14171.64    14100.45    207.31 o
   4   8  10        5.18      -16.05     20.53 o
   5   8  10     9124.27     9411.97    181.42 o
   6   8  10     3215.02     3001.80    163.95 o
   7   8  10      360.61      313.17    156.01 o
   8   8  10     1591.40     1438.01    182.08 o
   9   8  10      414.24      384.54    216.99 o
  10   8  10     1215.23     1057.45    306.06 o
  11   8  10     1725.25     1605.12    283.50 o
  12   8  10       52.02       27.73     79.72 o
  13   8  10     5563.20     5456.83    386.88 o
  14   8  10      647.97      347.44    235.01 o
   1   9  10    31307.54    30638.70    380.27 o
   2   9  10     8247.11     7881.92    176.16 o
   3   9  10     1579.55     1550.62    113.97 o
   4   9  10    21550.21    21176.03    252.73 o
   5   9  10     3858.00     3602.46    146.95 o
   6   9  10     7817.40     7602.21    188.02 o
   7   9  10    15300.94    15201.26    286.39 o
   8   9  10       11.89        5.82     50.24 o
   9   9  10    16234.44    16480.33    314.85 o
  10   9  10     5320.95     5338.88    312.71 o
  11   9  10      680.75      616.29    359.26 o
  12   9  10     2399.34     2114.97    355.48 o
  13   9  10     2141.16     2008.82    379.00 o
   0  10  10    14798.59    13558.12    333.09 o
   1  10  10     6011.51     6045.91    212.13 o
   2  10  10    28850.47    28362.01    323.69 o
   3  10  10    19466.72    18730.92    259.78 o
   4  10  10       24.73       61.36     94.65 o
   5  10  10    31056.31    31041.69    363.81 o
   6  10  10    11207.79    10794.49    220.32 o
   7  10  10     2865.38     2885.71    194.76 o
   8  10  10    17920.41    17633.88    355.66 o
   9  10  10     4954.68     4985.25    232.90 o
  10  10  10     2817.26     2328.16    314.68 o
  11  10  10    14876.13    15182.15    446.10 o
  12  10  10     1737.79     1253.97    362.22 o
  13  10  10    12107.89    12666.60    467.88 o
   1  11  10    43937.83    42997.76    402.35 o
   2  11  10    22312.66    21590.92    301.85 o
   3  11  10     8191.07     7735.44    198.78 o
   4  11  10    25084.22    24368.01    311.00 o
   5  11  10    10909.70    10928.00    234.83 o
   6  11  10    13359.83    13034.22    270.20 o
   7  11  10    35346.98    36023.27    497.50 o
   8  11  10     2671.10     2114.65    223.98 o
   9  11  10    28791.60    28664.45    520.88 o
  10  11  10     4716.44     4547.38    343.26 o
  11  11  10     1263.02     1055.41    401.50 o
  12  11  10     9053.37     8687.11    419.09 o
   0  12  10    46730.48    46282.40    617.26 o
   1  12  10    10925.27    10496.55    240.72 o
   2  12  10    13499.88    13257.47    260.94 o
   3  12  10    50100.20    49780.45    458.12 o
   4  12  10     1205.28      958.89    178.45 o
   5  12  10    47054.45    46796.26    436.88 o
   6  12  10     6340.84     6150.84    224.64 o
   7  12  10     4600.03     4712.93    308.12 o
   8  12  10    14946.62    14922.54    368.15 o
   9  12  10     3470.30     3414.55    284.36 o
  10  12  10    14469.15    15023.20    449.55 o
  11  12  10    25810.10    26584.83    605.68 o
   1  13  10    63008.94    62556.69    521.92 o
   2  13  10     9737.67     9393.99    244.92 o
   3  13  10     6628.98     6417.54    218.61 o
   4  13  10    26227.20    26268.54    365.36 o
   5  13  10     8810.14     8762.02    254.37 o
   6  13  10    21765.98    21781.34    360.66 o
   7  13  10    39422.28    39380.21    487.67 o
   8  13  10     3582.35     3496.06    295.69 o
   9  13  10    38839.59    41171.71    660.91 o
  10  13  10     1940.56     2130.49    465.20 o
  11  13  10     4040.26     3828.21    513.85 o
   0  14  10    39940.76    40821.85    631.06 o
   1  14  10     7133.13     6732.52    229.94 o
   2  14  10    13768.71    13720.21    294.18 o
   3  14  10    32676.63    32721.73    445.84 o
   4  14  10      627.56      468.50    241.68 o
   5  14  10    38210.72    38211.31    492.48 o
   6  14  10     3166.12     2932.31    240.79 o
   7  14  10     4986.22     4785.73    277.21 o
   8  14  10    12976.42    13394.48    387.97 o
   9  14  10     6287.81     6525.00    385.18 o
  10  14  10    15096.62    15884.30    585.27 o
   1  15  10    26967.03    27649.35    394.73 o
   2  15  10    11278.79    11600.49    313.38 o
   3  15  10     4947.84     4419.25    255.36 o
   4  15  10    17663.68    17373.53    372.16 o
   5  15  10     5941.41     5629.01    280.30 o
   6  15  10    17562.92    17626.35    428.45 o
   7  15  10    24632.33    25515.50    464.47 o
   8  15  10     2847.72     2835.89    327.08 o
   0  16  10    25566.03    26265.38    686.61 o
   1  16  10     3545.42     3196.83    272.21 o
   2  16  10     8772.03     8368.29    298.48 o
   3  16  10    24499.45    25347.58    441.83 o
   4  16  10     3656.36     3478.01    297.57 o
   5  16  10    14598.04    14780.66    413.69 o
   6  16  10     7062.96     7252.31    352.46 o
   7  16  10     2184.84     2211.94    359.91 o
   1  17  10    13447.02    13395.55    397.43 o
   2  17  10     4009.03     3958.97    336.71 o
   3  17  10     2357.61     2102.24    306.39 o
   4  17  10    15533.93    14614.96    387.38 o
   5  17  10     2079.74     1921.73    364.49 o
   1   1  11     3894.41     3770.25    138.97 o
   2   1  11     3367.33     3200.95    116.18 o
   3   1  11      196.83      237.61     72.17 o
   4   1  11     1629.14     1621.15     62.37 o
   5   1  11       15.63       72.55     51.85 o
   6   1  11      433.29      433.71    109.89 o
   7   1  11      684.84      546.10    121.82 o
   8   1  11       35.77        7.56     96.64 o
   9   1  11     1538.63     1372.65    139.79 o
  10   1  11     4226.40     3921.78    215.46 o
  11   1  11      413.28      186.78    156.01 o
  12   1  11     2462.45     2162.19    239.80 o
  13   1  11       13.15        0.07    290.43 o
  14   1  11      211.82       14.44     64.66 o
  15   1  11      197.05      117.73    288.57 o
   0   2  11    22526.86    22022.51    200.98 o
   1   2  11     1869.87     2085.22    101.14 o
   2   2  11     9931.70    10499.29    167.93 o
   3   2  11    20861.16    20696.41    217.33 o
   4   2  11      235.90      283.47     94.44 o
   5   2  11     6368.76     5986.73    139.31 o
   6   2  11    10356.52    10468.19    180.12 o
   7   2  11     7144.36     7163.12    156.95 o
   8   2  11    13578.40    13585.25    206.50 o
   9   2  11      128.38       61.30     57.31 o
  10   2  11     6580.29     6393.47    225.49 o
  11   2  11     1174.26     1107.15    220.34 o
  12   2  11      913.76      787.15    257.41 o
  13   2  11     6863.31     6378.17    321.02 o
  14   2  11     8295.33     8589.49    376.79 o
  15   2  11      470.23      542.61    412.00 o
   1   3  11    57264.73    55429.23    318.19 o
   2   3  11    39717.00    40416.32    324.23 o
   3   3  11     7911.16     7658.03    161.98 o
   4   3  11    30951.47    31149.25    282.99 o
   5   3  11     1138.66      970.84    112.64 o
   6   3  11    20597.18    20961.30    255.05 o
   7   3  11    16515.85    16406.86    223.69 o
   8   3  11     1214.92     1245.36    125.38 o
   9   3  11    36689.27    36368.42    319.17 o
  10   3  11    10401.22    10536.35    260.50 o
  11   3  11     4068.47     3940.90    254.26 o
  12   3  11    24594.07    24283.59    460.22 o
  13   3  11      106.40      141.68    369.12 o
  14   3  11     3902.24     3289.57    382.12 o
  15   3  11     3773.23     4028.66    420.19 o
   0   4  11    52056.99    51346.86    337.78 o
   1   4  11     9950.08     9798.68    124.68 o
   2   4  11    27774.93    27168.63    444.19 o
   3   4  11    55883.46    54416.56    525.39 o
   4   4  11       52.88       33.87     44.13 o
   5   4  11    62331.35    62599.35    411.16 o
   6   4  11    31444.06    31248.31    279.06 o
   7   4  11    15114.47    15159.63    234.66 o
   8   4  11    40512.39    40214.30    544.48 o
   9   4  11       26.40        4.84     94.53 o
  10   4  11    10066.72    10665.31    303.61 o
  11   4  11    14173.72    13783.31    400.49 o
  12   4  11     1407.60     1083.27    309.49 o
  13   4  11    16881.30    16981.56    485.60 o
  14   4  11    14106.80    14756.00    497.06 o
  15   4  11     5899.95     6142.42    452.73 o
   1   5  11   111585.48   108167.77    526.60 o
   2   5  11    27867.65    28036.56    219.62 o
   3   5  11    14671.65    13683.40    168.97 o
   4   5  11    47062.78    45638.16    550.79 o
   5   5  11     4890.24     4684.99    119.91 o
   6   5  11    18245.15    18399.88    216.44 o
   7   5  11    43223.03    42752.63    332.30 o
   8   5  11     4186.07     4095.21    163.86 o
   9   5  11    48637.83    49059.54    785.75 o
  10   5  11    24771.55    25709.87    658.17 o
  11   5  11    11422.90    11076.35    376.18 o
  12   5  11    24203.20    24601.62    535.04 o
  13   5  11      778.50      717.30    391.42 o
  14   5  11     4257.59     4350.48    463.74 o
  15   5  11     6049.20     6103.69    454.53 o
   0   6  11    53804.44    51303.25    493.60 o
   1   6  11    10571.12     9950.25    143.13 o
   2   6  11    24169.44    24218.28    218.79 o
   3   6  11    87381.09    85243.62    543.00 o
   4   6  11      671.51      573.15     94.85 o
   5   6  11    80091.81    79727.22    617.74 o
   6   6  11    29644.56    30147.61    401.05 o
   7   6  11    17769.76    17083.12    289.32 o
   8   6  11    46023.29    45924.57    588.52 o
   9   6  11      397.08      315.73    179.38 o
  10   6  11     8830.14     9091.85    343.95 o
  11   6  11    18238.13    18049.69    466.32 o
  12   6  11     1857.84     1575.01    337.18 o
  13   6  11    20392.72    22121.39    555.97 o
  14   6  11    18294.85    18232.50    640.51 o
   1   7  11   114459.10   112497.91    431.47 o
   2   7  11    42260.08    43242.18    307.57 o
   3   7  11    19418.76    19180.17    252.03 o
   4   7  11    44352.12    43406.23    293.49 o
   5   7  11     4201.97     3970.56    149.98 o
   6   7  11    20320.01    21042.04    503.73 o
   7   7  11    50616.72    50831.75    458.48 o
   8   7  11     4010.44     3858.48    184.76 o
   9   7  11    53058.51    52937.61    831.14 o
  10   7  11    10647.90    11448.24    353.84 o
  11   7  11    10646.25    10919.41    397.12 o
  12   7  11    34137.18    35312.89    653.37 o
  13   7  11     1081.45      941.64    383.30 o
  14   7  11     6051.48     5972.39    512.86 o
   0   8  11    47949.93    46524.85    515.64 o
   1   8  11     9568.45     9182.30    183.91 o
   2   8  11    18001.62    17585.58    208.70 o
   3   8  11    60235.51    58952.43    375.88 o
   4   8  11       11.20       15.97     89.82 o
   5   8  11    83381.93    83192.81    479.10 o
   6   8  11    25954.47    26219.31    449.28 o
   7   8  11    12124.26    12695.96    263.59 o
   8   8  11    30218.79    30295.47    426.21 o
   9   8  11      203.05      198.50    181.72 o
  10   8  11    11693.50    11970.45    373.42 o
  11   8  11    14115.12    15031.50    421.65 o
  12   8  11      865.99      749.15    336.10 o
  13   8  11    13650.19    13934.43    459.13 o
  14   8  11    12764.07    13205.64    481.83 o
   1   9  11    59766.57    59336.11    470.29 o
   2   9  11    19900.63    19970.34    291.26 o
   3   9  11    16185.08    16161.14    250.21 o
   4   9  11    17112.73    16712.55    330.99 o
   5   9  11     3019.37     3117.59    145.94 o
   6   9  11     8910.68     8956.71    217.02 o
   7   9  11    27466.06    28136.89    374.31 o
   8   9  11      760.57      492.05    205.64 o
   9   9  11    31295.68    31433.78    611.77 o
  10   9  11    13939.11    14511.35    409.89 o
  11   9  11     6287.13     6121.54    338.33 o
  12   9  11    15727.66    16034.96    476.68 o
  13   9  11      137.10      124.69    196.89 o
   0  10  11    14580.47    14639.77    361.32 o
   1  10  11     2307.12     2250.24    149.45 o
   2  10  11     4102.03     3820.97    164.22 o
   3  10  11    45220.10    44010.94    384.59 o
   4  10  11       10.03      -61.04    166.74 o
   5  10  11    25969.12    25724.71    331.43 o
   6  10  11    10111.24    10077.31    218.53 o
   7  10  11    14072.78    14131.22    296.91 o
   8  10  11    10514.73    10025.87    271.76 o
   9  10  11       93.50        9.67     54.35 o
  10  10  11     5298.93     5036.24    326.49 o
  11  10  11     5355.98     5573.97    357.92 o
  12  10  11      334.97      178.28    367.45 o
  13  10  11    11265.70    12401.35    566.06 o
   1  11  11    20605.67    20730.91    299.74 o
   2  11  11     3096.35     3239.10    167.83 o
   3  11  11    12311.79    12095.89    248.44 o
   4  11  11     9369.14     9586.83    220.32 o
   5  11  11      369.05      223.27    168.75 o
   6  11  11     5927.77     5518.64    238.09 o
   7  11  11    10897.65    10993.74    345.53 o
   8  11  11     2423.81     2076.87    256.16 o
   9  11  11    15184.91    15420.72    344.49 o
  10  11  11     1706.73     1434.27    346.57 o
  11  11  11     5827.45     5636.11    392.97 o
  12  11  11     6387.53     6723.41    410.27 o
   0  12  11     1903.98     1500.47    243.79 o
   1  12  11      759.23      701.92    178.71 o
   2  12  11     1123.27      880.00    189.10 o
   3  12  11     8823.67     8403.13    234.14 o
   4  12  11      278.78       35.32     89.65 o
   5  12  11     9368.15     9205.86    236.42 o
   6  12  11     1608.08     1457.62    200.82 o
   7  12  11     6376.63     5936.82    256.63 o
   8  12  11     5343.45     4992.45    278.42 o
   9  12  11       27.56       14.58     80.50 o
  10  12  11      469.51      109.49    296.76 o
  11  12  11      921.75      594.71    489.40 o
   1  13  11     1152.94      882.38    201.54 o
   2  13  11      175.27      169.66    193.39 o
   3  13  11     1489.17     1302.26    204.26 o
   4  13  11      103.43       -3.64     85.75 o
   5  13  11      110.35      125.83    106.75 o
   6  13  11      160.94      178.04    213.86 o
   7  13  11       34.37       -2.89     51.52 o
   8  13  11       12.71     -137.68    169.90 o
   9  13  11      800.36      877.85    343.91 o
  10  13  11      456.79      258.58    342.42 o
   0  14  11      213.28      -62.12    216.82 o
   1  14  11      738.00      597.31    220.20 o
   2  14  11     1974.41     1646.29    224.65 o
   3  14  11       24.98      -23.87    115.27 o
   4  14  11       47.16      -57.00     98.58 o
   5  14  11      149.39      258.45    240.26 o
   6  14  11      394.75      442.97    263.51 o
   7  14  11        4.54      -28.26    247.79 o
   8  14  11     1109.24      861.12    331.56 o
   9  14  11      692.59      715.42    377.18 o
   1  15  11     2330.45     1889.73    236.76 o
   2  15  11     1205.09     1063.83    253.99 o
   3  15  11       26.58     -106.42    136.52 o
   4  15  11     3390.92     3343.95    298.46 o
   5  15  11      639.72      704.60    314.82 o
   6  15  11     1354.68     1035.31    380.33 o
   7  15  11     1003.87      937.54    324.52 o
   8  15  11      278.57       66.30     88.44 o
   0  16  11     5148.19     5236.13    436.51 o
   1  16  11      334.70      273.70    243.65 o
   2  16  11     4412.83     4990.01    289.03 o
   3  16  11     1712.69     1377.73    304.08 o
   4  16  11        4.59        1.71    201.60 o
   5  16  11     2445.36     2191.09    354.63 o
   6  16  11     3567.52     3420.08    360.66 o
   1  17  11     5407.71     5022.37    334.07 o
   2  17  11     4933.44     4689.05    377.94 o
   3  17  11     2153.88     1947.32    357.06 o
   4  17  11    11824.97    12122.60    405.64 o
   0   0  12    62083.29    58248.57    729.56 o
   1   0  12    13126.08    13542.58    327.17 o
   2   0  12    20664.22    20102.12    394.02 o
   3   0  12    10877.07    11192.49    328.13 o
   4   0  12    10293.75     9753.44    242.15 o
   5   0  12       79.36       97.47     58.32 o
   6   0  12    38489.36    38619.70    388.51 o
   7   0  12    10366.07    10438.93    237.78 o
   8   0  12    62383.67    62945.12    782.64 o
   9   0  12      253.86      230.40    258.98 o
  10   0  12     5434.17     5311.79    367.58 o
  11   0  12      336.70      -17.74    119.19 o
  12   0  12     6956.48     6879.43    385.01 o
  13   0  12      417.37      393.49    318.50 o
  14   0  12    41736.91    44085.83    830.69 o
  15   0  12      600.08      455.44    658.50 o
   1   1  12     2948.23     2697.94    154.26 o
   2   1  12    24097.62    22970.06    437.22 o
   3   1  12     5184.30     5461.80    146.95 o
   4   1  12    60616.59    59697.84    591.15 o
   5   1  12      714.82      732.86     81.80 o
   6   1  12    13762.73    14301.70    199.16 o
   7   1  12      727.75      603.15    126.52 o
   8   1  12     5287.77     5439.00    156.21 o
   9   1  12      607.22      561.06    149.03 o
  10   1  12    46570.57    49118.61    611.04 o
  11   1  12     6751.34     6963.76    275.73 o
  12   1  12    44468.68    43799.41    575.26 o
  13   1  12     2202.97     1992.45    273.90 o
  14   1  12     8406.46     8149.88    380.17 o
  15   1  12      329.61      429.66    346.98 o
   0   2  12   113953.00   110522.89   1305.17 o
   1   2  12     1547.91     1389.92    101.09 o
   2   2  12    15810.69    15146.72    201.12 o
   3   2  12     1563.01     1459.19     98.41 o
   4   2  12      187.56      146.09    106.71 o
   5   2  12     8988.92     9163.96    205.04 o
   6   2  12    63176.80    65178.59    504.56 o
   7   2  12     1723.39     1824.18    124.82 o
   8   2  12    51819.41    51846.28    476.14 o
   9   2  12     1103.41      995.55    145.61 o
  10   2  12     9555.83     9662.15    258.89 o
  11   2  12      142.38      162.19    255.50 o
  12   2  12     4380.49     3976.76    323.70 o
  13   2  12       69.32      154.37    226.60 o
  14   2  12    31127.47    32893.89    663.35 o
  15   2  12     1006.98      621.88    426.91 o
   1   3  12     1867.92     1589.32     85.69 o
   2   3  12    35447.80    35478.20    314.45 o
   3   3  12      606.38      642.76    112.94 o
   4   3  12    34497.80    34814.70    307.05 o
   5   3  12     2880.19     2894.86    128.67 o
   6   3  12     7476.14     7271.44    175.89 o
   7   3  12      128.42       35.27     42.64 o
   8   3  12     1469.29     1366.76    131.61 o
   9   3  12     1528.41     1599.37    134.61 o
  10   3  12    31469.68    31887.46    526.25 o
  11   3  12     3460.27     2909.78    282.46 o
  12   3  12    32855.14    31675.72    676.21 o
  13   3  12      629.66      710.34    382.03 o
  14   3  12     5372.49     5607.81    397.57 o
  15   3  12      417.89      361.95    508.95 o
   0   4  12    26332.31    26260.05    252.42 o
   1   4  12     8611.37     8668.79    163.16 o
   2   4  12     5625.65     5858.09    145.28 o
   3   4  12       75.48       49.23     88.84 o
   4   4  12     3726.40     3870.20    133.81 o
   5   4  12     1887.90     1876.33    118.62 o
   6   4  12    20028.44    20552.20    263.30 o
   7   4  12      451.35      374.92    140.93 o
   8   4  12    15044.60    14947.70    217.38 o
   9   4  12     2656.12     2619.69    165.87 o
  10   4  12     2951.85     3071.88    256.90 o
  11   4  12       51.93       10.45    201.17 o
  12   4  12     3824.68     3661.26    377.20 o
  13   4  12      344.07      486.98    363.23 o
  14   4  12    16264.58    16717.44    606.10 o
  15   4  12      410.49      290.58    517.25 o
   1   5  12      828.84      743.59     82.17 o
   2   5  12     3337.37     3289.95     97.36 o
   3   5  12     1840.77     1800.48    109.16 o
   4   5  12     5995.09     5997.15    120.86 o
   5   5  12      830.56      684.07    107.00 o
   6   5  12     2349.12     2204.68    136.36 o
   7   5  12     1795.27     1652.43    145.68 o
   8   5  12     5228.03     4943.94    198.59 o
   9   5  12      320.89      277.24    187.60 o
  10   5  12     6244.62     6204.31    305.35 o
  11   5  12     2446.50     2418.85    311.28 o
  12   5  12     6627.20     6127.00    406.67 o
  13   5  12      196.91      206.93    412.39 o
  14   5  12      317.64      354.80    492.16 o
   0   6  12     1198.25     1277.28     98.13 o
   1   6  12      206.74      207.69    109.81 o
   2   6  12        2.14       42.73     58.18 o
   3   6  12      253.79      251.93    109.62 o
   4   6  12      151.93       76.43     44.49 o
   5   6  12     7906.62     7591.20    172.75 o
   6   6  12     2911.54     2632.53    157.75 o
   7   6  12      531.66      412.53    174.96 o
   8   6  12      710.64      620.54    187.79 o
   9   6  12       39.78       57.36     80.02 o
  10   6  12       15.27       23.09     69.38 o
  11   6  12        0.09       14.23    188.08 o
  12   6  12      194.16      115.69    194.76 o
  13   6  12      308.50       14.81    320.24 o
  14   6  12      682.16      613.12    569.97 o
   1   7  12     1105.65     1015.85    115.99 o
   2   7  12     1465.25     1538.49    104.82 o
   3   7  12       73.75       35.39    104.09 o
   4   7  12      951.20      928.87    106.31 o
   5   7  12        2.76        8.61     19.57 o
   6   7  12      737.96      666.60    162.64 o
   7   7  12      327.38      347.87    160.99 o
   8   7  12       43.11       81.04    151.79 o
   9   7  12      686.88      319.73    131.32 o
  10   7  12      188.44      144.02    225.12 o
  11   7  12       92.13      231.25    230.61 o
  12   7  12      502.39      456.42    444.14 o
  13   7  12       21.13      -95.32    486.70 o
  14   7  12       35.79      121.94    409.09 o
   0   8  12    23354.97    23702.61    388.90 o
   1   8  12       29.60      -59.37     82.89 o
   2   8  12     5677.17     5670.28    159.80 o
   3   8  12       33.40        1.43     62.12 o
   4   8  12       47.19      106.63     91.25 o
   5   8  12      176.63       75.85     77.91 o
   6   8  12     6648.14     6402.79    235.47 o
   7   8  12      158.44      152.53    157.59 o
   8   8  12     8205.90     8142.91    242.82 o
   9   8  12       88.85       37.83    184.90 o
  10   8  12     2630.70     2690.05    298.41 o
  11   8  12      546.39      434.24    328.33 o
  12   8  12       36.33      -86.33    247.49 o
  13   8  12      235.20      132.30    410.86 o
   1   9  12      156.52      151.18    136.95 o
   2   9  12    11865.82    11597.06    209.66 o
   3   9  12      308.43      242.35    143.35 o
   4   9  12    25570.99    25749.40    314.97 o
   5   9  12      240.29      209.27    137.46 o
   6   9  12     6063.23     6180.51    215.11 o
   7   9  12        1.06       65.48    249.23 o
   8   9  12      106.93       70.12    101.15 o
   9   9  12      372.32      240.79    228.22 o
  10   9  12     9864.23     9847.42    368.35 o
  11   9  12     1109.02      941.10    330.81 o
  12   9  12     9962.50     9740.21    405.65 o
  13   9  12      204.95      214.57    350.57 o
   0  10  12    37281.89    36219.39    517.98 o
   1  10  12     2425.07     2202.87    155.25 o
   2  10  12     9353.52     9317.93    216.24 o
   3  10  12      179.65      111.88    119.50 o
   4  10  12        5.46       20.97     97.97 o
   5  10  12      632.50      372.98    180.71 o
   6  10  12    25587.96    25615.69    383.61 o
   7  10  12      721.24      516.45    217.01 o
   8  10  12    23907.90    24759.70    385.28 o
   9  10  12      199.42        2.50     61.93 o
  10  10  12     4585.59     4666.47    335.34 o
  11  10  12       86.15       61.01    115.75 o
  12  10  12     2210.30     1837.56    398.02 o
   1  11  12       42.76      155.75    132.10 o
   2  11  12    13666.37    13283.34    259.34 o
   3  11  12     3409.21     3180.16    182.71 o
   4  11  12    35351.09    35147.76    376.69 o
   5  11  12       43.36        9.07    130.19 o
   6  11  12    10002.53     9460.20    279.67 o
   7  11  12      207.75      205.04    205.50 o
   8  11  12     1437.68     1289.28    277.18 o
   9  11  12       45.61      -11.72    104.39 o
  10  11  12    18509.17    20088.13    754.65 o
  11  11  12      886.26      668.65    387.40 o
  12  11  12    21600.12    22879.99    575.09 o
   0  12  12    49011.36    48265.12    645.74 o
   1  12  12        5.29       -9.25     56.96 o
   2  12  12    16172.41    16317.22    292.57 o
   3  12  12     1366.44     1199.74    194.36 o
   4  12  12      744.12      589.54    214.97 o
   5  12  12      312.57      438.37    268.25 o
   6  12  12    22844.09    23644.00    376.44 o
   7  12  12     1905.99     1432.81    273.87 o
   8  12  12    36133.19    35735.59    591.26 o
   9  12  12       18.75      -40.17    205.98 o
  10  12  12     8503.40     8378.83    475.84 o
  11  12  12      223.53       34.66    121.82 o
   1  13  12      768.52      645.54    210.26 o
   2  13  12    17639.60    17706.01    316.70 o
   3  13  12      346.45      144.67    193.86 o
   4  13  12    32845.39    33446.39    459.74 o
   5  13  12      333.16      118.60    124.81 o
   6  13  12    10083.09    10100.00    311.44 o
   7  13  12        9.77        8.33     36.12 o
   8  13  12      117.76      -48.59    100.17 o
   9  13  12      218.00      -82.51    280.81 o
  10  13  12    21448.01    22795.49    848.78 o
   0  14  12    22701.88    23074.02    544.35 o
   1  14  12      578.77      358.25    204.30 o
   2  14  12     9418.14     9042.94    262.65 o
   3  14  12      594.13      482.51    273.20 o
   4  14  12      429.74      125.16    171.89 o
   5  14  12     1790.74     1668.00    284.83 o
   6  14  12    18857.27    18836.60    422.24 o
   7  14  12      163.61       72.69    197.81 o
   8  14  12    21559.37    22518.30    482.44 o
   9  14  12      411.67      346.69    392.97 o
   1  15  12      817.84      836.12    268.80 o
   2  15  12     7173.37     7487.99    308.15 o
   3  15  12      689.73      452.79    281.81 o
   4  15  12    14028.79    14224.31    391.02 o
   5  15  12      213.70      249.42    279.08 o
   6  15  12     4370.17     3979.63    338.01 o
   7  15  12       71.86       43.97    248.69 o
   0  16  12    10828.45    10758.68    503.25 o
   1  16  12       87.78       77.68    192.44 o
   2  16  12     3954.24     3488.18    316.13 o
   3  16  12      603.19      498.04    418.13 o
   4  16  12      351.19      386.68    371.81 o
   5  16  12     1830.58     1635.73    349.82 o
   6  16  12    10399.95    10850.87    393.76 o
   1  17  12      850.59      742.65    385.89 o
   2  17  12     4173.97     3443.11    353.97 o
   3  17  12      351.04      342.84    508.58 o
   1   1  13     1448.12     1361.35    132.29 o
   2   1  13     5337.64     5071.81    171.30 o
   3   1  13     1129.76     1019.81     65.77 o
   4   1  13     8034.75     7502.45    132.46 o
   5   1  13       22.10       71.71     87.21 o
   6   1  13     1185.62     1119.82    120.38 o
   7   1  13     7715.58     7582.00    226.92 o
   8   1  13       84.69        7.81     82.24 o
   9   1  13      103.42       44.11     44.57 o
  10   1  13      618.96      446.00    246.91 o
  11   1  13       47.39      -17.43    126.20 o
  12   1  13     4613.80     4444.04    280.41 o
  13   1  13      317.41      107.30    237.06 o
  14   1  13      954.50      996.71    386.52 o
  15   1  13       65.08       54.36    332.75 o
   0   2  13    53924.35    51522.37   1150.15 o
   1   2  13     7592.60     7592.17    166.59 o
   2   2  13    18656.66    18565.24    224.70 o
   3   2  13    17073.44    16949.09    227.76 o
   4   2  13      202.06       55.95     35.69 o
   5   2  13     7171.44     7028.65    150.99 o
   6   2  13    14945.00    15375.12    213.60 o
   7   2  13     1893.79     1811.88    131.32 o
   8   2  13    24959.08    25907.42    369.05 o
   9   2  13      190.91       79.48     54.38 o
  10   2  13     8983.31     8822.83    282.45 o
  11   2  13     5518.06     4602.77    257.23 o
  12   2  13       50.09      -11.22    185.29 o
  13   2  13     2117.38     1814.73    414.32 o
  14   2  13     2469.89     2103.75    404.56 o
  15   2  13      137.21      117.42    366.43 o
   1   3  13    41987.87    42072.57    322.54 o
   2   3  13    31797.53    31183.27    281.91 o
   3   3  13     3364.96     3090.07    128.58 o
   4   3  13    86270.46    85274.93    485.63 o
   5   3  13     5061.16     5066.52    153.42 o
   6   3  13    51743.01    53005.42    391.33 o
   7   3  13     9060.00     9079.55    193.33 o
   8   3  13       13.21      -30.53     97.85 o
   9   3  13     9711.99     9275.69    200.54 o
  10   3  13    11047.42    11031.21    302.13 o
  11   3  13     4004.16     3327.89    352.06 o
  12   3  13    26893.06    26824.09    647.06 o
  13   3  13        2.81       67.33    298.82 o
  14   3  13     9291.97     9448.25    449.26 o
  15   3  13     2943.80     2269.60    477.80 o
   0   4  13   147782.55   140533.63    605.71 o
   1   4  13     5702.24     5578.23    110.99 o
   2   4  13    89239.28    89472.99    478.97 o
   3   4  13    22339.03    21995.09    261.28 o
   4   4  13       10.69       13.93     41.05 o
   5   4  13    35328.55    36197.26    339.21 o
   6   4  13    40999.90    42148.17    374.68 o
   7   4  13     6609.67     6107.79    165.54 o
   8   4  13    85814.80    86448.70   1059.78 o
   9   4  13     1322.92     1417.04    171.52 o
  10   4  13    34258.98    34749.78    661.61 o
  11   4  13     7708.22     7538.73    405.86 o
  12   4  13      228.15      419.12    576.14 o
  13   4  13     4579.06     4520.36    419.08 o
  14   4  13     9430.23     9683.44    520.26 o
   1   5  13    19776.43    19515.04    229.42 o
   2   5  13    60241.40    57794.56    382.11 o
   3   5  13     9442.55     9107.65    189.16 o
   4   5  13   148129.47   145415.30    783.81 o
   5   5  13      287.81      239.78    145.62 o
   6   5  13    72693.73    74227.28    832.96 o
   7   5  13    25100.90    25488.03    351.27 o
   8   5  13      407.22      112.23    147.33 o
   9   5  13     5986.75     5674.98    204.44 o
  10   5  13    18183.23    18424.58    530.88 o
  11   5  13     6643.93     6632.27    393.02 o
  12   5  13    44974.67    44945.31    829.89 o
  13   5  13      106.35       35.49    276.91 o
  14   5  13    25486.71    26461.66    736.18 o
   0   6  13   168202.08   160831.77    850.74 o
   1   6  13     4778.97     4443.72    113.85 o
   2   6  13    94807.07    92273.34    418.49 o
   3   6  13    24185.87    24496.10    289.41 o
   4   6  13     1332.50     1081.37    132.53 o
   5   6  13    16162.65    16117.53    237.08 o
   6   6  13    60267.07    60666.08    498.43 o
   7   6  13    15869.06    16008.51    284.72 o
   8   6  13    93284.72    95454.42   1155.28 o
   9   6  13      209.30      102.84    228.92 o
  10   6  13    41577.32    43292.92    760.58 o
  11   6  13     8097.45     8334.04    459.29 o
  12   6  13      430.17      456.22    357.62 o
  13   6  13     9953.57    10430.32    516.31 o
  14   6  13     7890.06     8020.98    536.17 o
   1   7  13    33368.66    32375.48    313.94 o
   2   7  13    68018.63    67453.40    458.98 o
   3   7  13     8511.87     8056.60    160.47 o
   4   7  13   121209.98   119410.30   1030.60 o
   5   7  13      515.03      315.58    153.36 o
   6   7  13    68900.77    69962.72    734.27 o
   7   7  13    14771.31    14667.62    282.26 o
   8   7  13     3893.01     3792.50    200.46 o
   9   7  13    13075.96    13287.44    311.79 o
  10   7  13    20732.63    22098.35    499.56 o
  11   7  13    11354.88    11889.32    453.64 o
  12   7  13    43839.29    45617.75    864.99 o
  13   7  13       66.62      108.04    446.94 o
   0   8  13   140173.73   135536.72   1028.96 o
   1   8  13     6337.37     6022.99    167.49 o
   2   8  13    78526.30    77357.27    710.64 o
   3   8  13    14799.40    14614.11    233.69 o
   4   8  13      392.43      265.99    179.40 o
   5   8  13    35119.42    35509.19    391.11 o
   6   8  13    22445.26    23541.60    338.27 o
   7   8  13     8494.74     8458.48    242.57 o
   8   8  13    75689.09    76918.10    881.65 o
   9   8  13       99.41       67.93     85.25 o
  10   8  13    40310.16    42375.24    622.09 o
  11   8  13     8207.93     8051.85    411.79 o
  12   8  13     1428.68     1107.41    405.43 o
  13   8  13     8288.95     8211.25    472.59 o
   1   9  13    23985.77    23385.71    293.16 o
   2   9  13    36459.75    36590.79    342.57 o
   3   9  13     2118.06     2100.52    171.44 o
   4   9  13    82708.17    81648.35    691.00 o
   5   9  13       57.80      155.10    140.36 o
   6   9  13    41868.01    41600.26    565.21 o
   7   9  13    12451.16    12435.36    284.61 o
   8   9  13     1681.58     1719.27    220.62 o
   9   9  13     8043.14     7847.14    264.31 o
  10   9  13     7725.75     7626.72    354.50 o
  11   9  13     5889.27     5545.16    406.68 o
  12   9  13    32577.39    35113.49    735.14 o
   0  10  13    70794.02    70040.29    710.84 o
   1  10  13     2498.20     2445.88    157.58 o
   2  10  13    34700.93    34435.93    367.56 o
   3  10  13    10360.68     9988.99    241.65 o
   4  10  13      824.44      727.02    198.67 o
   5  10  13    15435.30    15378.35    309.81 o
   6  10  13    15959.33    16156.46    351.74 o
   7  10  13     3346.63     3207.29    247.23 o
   8  10  13    40720.64    43200.23    711.58 o
   9  10  13       52.56       -3.75     80.54 o
  10  10  13    21383.06    22655.81    508.09 o
  11  10  13     4620.21     4417.69    391.03 o
  12  10  13      924.29      936.74    525.82 o
   1  11  13    15222.56    15095.11    269.87 o
   2  11  13    20921.05    21245.52    315.69 o
   3  11  13     2661.01     2465.81    210.23 o
   4  11  13    30152.36    30669.27    395.90 o
   5  11  13     1154.33      891.96    197.64 o
   6  11  13    21598.64    21929.06    438.11 o
   7  11  13     6881.94     6116.01    279.99 o
   8  11  13     2929.98     3074.56    285.74 o
   9  11  13     3258.91     2658.93    304.87 o
  10  11  13     6343.46     5720.08    453.09 o
  11  11  13     1415.60     1513.79    484.86 o
   0  12  13    15341.25    15922.41    414.17 o
   1  12  13     1204.30     1093.17    203.03 o
   2  12  13     9954.72     9687.24    272.30 o
   3  12  13     4825.36     4765.16    229.29 o
   4  12  13      967.42      724.61    207.27 o
   5  12  13     7412.12     7127.99    255.64 o
   6  12  13     5883.88     6061.08    253.31 o
   7  12  13     1441.22     1227.09    289.79 o
   8  12  13     6788.76     6513.58    309.51 o
   9  12  13      163.55       78.55    229.06 o
  10  12  13     6614.80     6338.18    489.34 o
   1  13  13     2357.37     1934.08    234.06 o
   2  13  13     1106.56      874.95    230.24 o
   3  13  13      121.88       74.27    235.04 o
   4  13  13     2454.48     2075.09    250.23 o
   5  13  13        4.53      -77.37     68.60 o
   6  13  13     2141.50     1754.91    271.99 o
   7  13  13     1111.27      919.36    335.56 o
   8  13  13       32.90       48.54    195.71 o
   9  13  13      484.18      334.53    252.94 o
   0  14  13      235.52      172.34    285.63 o
   1  14  13       64.51      -78.06    109.30 o
   2  14  13      216.67      149.22    247.56 o
   3  14  13       86.42      113.71    208.12 o
   4  14  13       33.26      -47.39    192.79 o
   5  14  13       35.65       -0.06    138.34 o
   6  14  13      394.99      476.22    287.37 o
   7  14  13       32.27       -7.79     64.13 o
   8  14  13      530.99      128.61    263.37 o
   1  15  13      102.87       69.39    188.85 o
   2  15  13      938.32      673.41    295.26 o
   3  15  13      489.94      352.08    273.15 o
   4  15  13     2928.69     2791.61    316.30 o
   5  15  13      181.11      168.61    273.74 o
   6  15  13     2496.90     2484.98    361.09 o
   7  15  13     1266.06     1064.45    346.73 o
   0  16  13    11552.52    11003.00    517.56 o
   1  16  13      226.68      168.61    373.87 o
   2  16  13     5020.40     4661.93    350.32 o
   3  16  13     3866.42     3746.96    345.34 o
   4  16  13       65.74     -141.33    311.84 o
   5  16  13     1135.38      841.23    349.10 o
   0   0  14    64735.28    62787.71   1836.42 o
   1   0  14     6965.41     7939.80    296.99 o
   2   0  14    26518.20    25863.22    504.34 o
   3   0  14     6576.95     5630.48    234.35 o
   4   0  14     1417.59     1430.37    182.85 o
   5   0  14    27340.89    27392.62    492.00 o
   6   0  14    27481.92    27712.69    542.46 o
   7   0  14     9701.09     9347.71    301.69 o
   8   0  14    36945.10    38846.62    689.68 o
   9   0  14    23239.82    23535.97    448.72 o
  10   0  14    11378.16    10942.33    496.56 o
  11   0  14    15938.59    16788.06    611.80 o
  12   0  14     1120.70      894.34    408.93 o
  13   0  14     9517.77     8713.64    584.15 o
  14   0  14     4375.05     4097.17    644.51 o
   1   1  14    10391.52    10373.28    240.95 o
   2   1  14    22411.08    22031.19    317.91 o
   3   1  14      368.14      371.58    127.49 o
   4   1  14    50354.75    50862.67    506.92 o
   5   1  14    11895.72    12758.07    228.29 o
   6   1  14    13735.89    13769.12    248.56 o
   7   1  14    28944.95    29548.40    337.13 o
   8   1  14      227.72      143.31    149.46 o
   9   1  14     8530.40     7828.58    212.46 o
  10   1  14     9484.44     9625.07    334.53 o
  11   1  14      604.11      263.17    184.34 o
  12   1  14    12484.01    11915.41    499.02 o
  13   1  14    13964.42    15344.14    479.86 o
  14   1  14     6234.23     6297.84    430.71 o
   0   2  14    60393.78    58725.15    614.97 o
   1   2  14    11055.32    11167.49    207.25 o
   2   2  14    28734.83    28212.21    405.86 o
   3   2  14    24296.83    23788.02    240.35 o
   4   2  14     1879.09     1936.29    105.28 o
   5   2  14     6873.65     6656.95    184.15 o
   6   2  14     9382.52     9621.12    211.76 o
   7   2  14      186.48      141.33     90.53 o
   8   2  14    29573.79    29402.73    411.02 o
   9   2  14    14342.41    15051.31    371.75 o
  10   2  14    13813.62    14169.95    477.90 o
  11   2  14    27314.68    27456.99    465.56 o
  12   2  14      281.68      318.28    447.80 o
  13   2  14     9817.27     8669.77    460.81 o
  14   2  14     6223.65     6393.73    420.59 o
   1   3  14     5719.33     5661.72    143.68 o
   2   3  14    10701.03    10215.39    179.28 o
   3   3  14     1927.77     1981.45    126.87 o
   4   3  14    38486.09    38865.11    364.34 o
   5   3  14     7406.33     7685.12    173.31 o
   6   3  14    11418.19    11559.18    239.62 o
   7   3  14    22140.53    22536.26    301.49 o
   8   3  14      158.13      186.00    120.21 o
   9   3  14     6023.57     5892.46    198.12 o
  10   3  14     5417.66     4974.59    354.60 o
  11   3  14        2.01      158.96    595.12 o
  12   3  14     8897.50     8934.41    449.71 o
  13   3  14    11188.63    11724.34    778.59 o
  14   3  14     5257.91     4966.41    435.29 o
   0   4  14    20150.41    19641.33    320.48 o
   1   4  14     6120.41     6295.99    135.97 o
   2   4  14    12717.46    12404.62    201.95 o
   3   4  14     2249.37     2238.83    129.58 o
   4   4  14      105.52       41.26     90.99 o
   5   4  14     3842.07     3620.13    148.00 o
   6   4  14     4207.35     4089.23    167.60 o
   7   4  14     1550.40     1395.95    167.91 o
   8   4  14    17104.66    17350.77    289.61 o
   9   4  14     6582.21     6485.33    222.04 o
  10   4  14     4641.97     4286.74    336.77 o
  11   4  14     9188.97     8720.80    435.81 o
  12   4  14       76.56       51.30    274.31 o
  13   4  14     5189.21     5295.83    440.85 o
  14   4  14     1883.95     1792.47    483.88 o
   1   5  14     1275.21     1319.99    107.18 o
   2   5  14     4116.89     4036.61    133.22 o
   3   5  14      806.70      611.43    141.30 o
   4   5  14     6157.02     5811.94    161.76 o
   5   5  14     1848.41     1870.17    138.99 o
   6   5  14     1362.96     1360.96    150.34 o
   7   5  14      891.54      942.03    192.50 o
   8   5  14     1024.00      744.71    233.97 o
   9   5  14     3188.32     3063.23    216.02 o
  10   5  14     1184.65     1015.82    340.54 o
  11   5  14      128.46       26.56    134.68 o
  12   5  14     1581.73     1271.36    393.53 o
  13   5  14     4772.28     4564.94    441.86 o
  14   5  14     1537.00     1581.56    507.50 o
   0   6  14      706.17      570.87    161.23 o
   1   6  14      248.18      206.85     90.09 o
   2   6  14     1226.06     1087.53    123.51 o
   3   6  14      371.13      359.23    124.48 o
   4   6  14      103.08      124.80    122.22 o
   5   6  14      151.34       75.72    130.16 o
   6   6  14      143.01      114.57    179.83 o
   7   6  14       10.11       22.64    131.60 o
   8   6  14      164.60       61.96     89.43 o
   9   6  14     1637.09     1335.32    239.99 o
  10   6  14      128.98      295.28    297.20 o
  11   6  14     1276.01     1253.39    404.56 o
  12   6  14      147.21       19.76    407.05 o
  13   6  14       99.45      218.83    449.27 o
   1   7  14     1062.89      841.01    140.38 o
   2   7  14      676.79      631.27    152.42 o
   3   7  14      197.13      253.96    178.72 o
   4   7  14      326.45      256.39    128.95 o
   5   7  14      665.48      406.73    136.57 o
   6   7  14       44.96       -5.61     84.75 o
   7   7  14      169.46      329.87    201.95 o
   8   7  14       99.38      126.67    146.49 o
   9   7  14      908.70      849.45    263.21 o
  10   7  14       79.98       26.47    253.74 o
  11   7  14      374.66      220.59    271.55 o
  12   7  14      772.80      545.23    347.17 o
  13   7  14       28.12       -2.74     53.11 o
   0   8  14     4178.68     3975.69    290.20 o
   1   8  14      864.18      577.00    149.71 o
   2   8  14     1421.87     1481.96    164.57 o
   3   8  14     2564.74     2461.56    166.74 o
   4   8  14      394.23      245.38    164.22 o
   5   8  14     6183.14     6440.14    238.97 o
   6   8  14     1103.70      924.91    199.24 o
   7   8  14     1888.32     1785.16    206.79 o
   8   8  14     3084.88     2823.73    222.02 o
   9   8  14      817.76      842.10    254.33 o
  10   8  14      143.30        6.51    133.40 o
  11   8  14     4156.58     3535.85    384.78 o
  12   8  14      242.06      320.65    449.12 o
  13   8  14      771.65      648.50    395.30 o
   1   9  14     5629.58     5426.85    209.59 o
   2   9  14      916.56      883.11    177.10 o
   3   9  14     4244.92     4100.06    190.32 o
   4   9  14     5852.64     5835.86    215.44 o
   5   9  14     2416.11     2427.08    194.72 o
   6   9  14     2527.29     2605.69    230.16 o
   7   9  14    10683.42    10636.55    311.31 o
   8   9  14      239.02      110.02    212.92 o
   9   9  14     5684.20     5615.02    257.17 o
  10   9  14     1272.30      990.17    349.77 o
  11   9  14      199.87      -62.72    132.15 o
  12   9  14     2033.32     1660.46    468.46 o
   0  10  14    17537.52    17385.59    391.02 o
   1  10  14     1868.38     1801.29    184.20 o
   2  10  14     5250.85     4946.93    207.31 o
   3  10  14    14318.44    14559.31    283.38 o
   4  10  14       11.42      -16.64     84.81 o
   5  10  14     5839.45     5576.92    233.44 o
   6  10  14     4488.75     4108.17    245.01 o
   7  10  14      302.41      349.21    261.19 o
   8  10  14    10238.46    10347.08    327.48 o
   9  10  14     4998.09     4595.79    295.28 o
  10  10  14     2706.11     2458.98    521.63 o
  11  10  14     7687.60     7334.26    550.75 o
   1  11  14    10843.74    11122.83    273.01 o
   2  11  14     5712.88     5191.38    225.11 o
   3  11  14      997.78      882.09    213.77 o
   4  11  14    16807.89    16797.40    316.58 o
   5  11  14     5750.05     5432.62    232.12 o
   6  11  14     6927.51     7021.40    266.78 o
   7  11  14    13067.51    13225.75    355.04 o
   8  11  14       91.73       33.85    208.22 o
   9  11  14    11928.18    11806.07    364.90 o
  10  11  14     3405.36     3022.34    543.46 o
  11  11  14       37.70     -124.70    368.51 o
   0  12  14    24098.50    23149.84    590.72 o
   1  12  14     4599.93     4723.89    228.62 o
   2  12  14    10254.72    10739.24    288.08 o
   3  12  14    14780.81    14844.33    327.91 o
   4  12  14      140.49      244.86    197.69 o
   5  12  14    13412.08    13196.43    308.30 o
   6  12  14    10099.21     9850.51    293.51 o
   7  12  14      307.27       76.55    113.18 o
   8  12  14    13977.19    14408.66    626.82 o
   9  12  14     7636.84     7926.02    418.32 o
  10  12  14     7011.00     6538.90    611.11 o
   1  13  14    14008.83    13393.00    354.45 o
   2  13  14     8791.32     8841.84    286.36 o
   3  13  14      428.10       19.94     88.91 o
   4  13  14    17917.02    18116.34    376.13 o
   5  13  14     6091.24     6027.91    264.61 o
   6  13  14     7582.46     7201.08    295.16 o
   7  13  14    14803.49    15279.99    440.35 o
   8  13  14       98.68       43.84    385.51 o
   9  13  14     9473.94     9911.53    431.63 o
   0  14  14    19542.62    19210.38    601.20 o
   1  14  14     5959.24     5865.83    302.93 o
   2  14  14     8666.48     8602.84    327.58 o
   3  14  14     9613.36     9900.41    314.28 o
   4  14  14       26.59       59.84     79.11 o
   5  14  14     4924.75     5042.76    316.03 o
   6  14  14     5635.80     5087.39    311.43 o
   7  14  14      213.09       22.28    101.86 o
   8  14  14    13709.13    13885.76    474.55 o
   1  15  14     3499.64     3404.64    317.52 o
   2  15  14     5289.39     5174.39    323.58 o
   3  15  14       36.15       18.64     86.84 o
   4  15  14    13419.88    13391.20    393.78 o
   5  15  14     3668.59     3494.49    355.94 o
   6  15  14     4714.94     4170.46    369.84 o
   0  16  14     5778.69     5364.24    579.86 o
   1  16  14     1439.40      967.38    369.66 o
   2  16  14     6596.49     6240.69    386.55 o
   3  16  14     2167.51     1572.24    397.36 o
   1   1  15     8483.83     8513.99    223.14 o
   2   1  15        0.91       29.37    119.06 o
   3   1  15       19.40       49.52     89.95 o
   4   1  15      312.92      316.26    157.01 o
   5   1  15     1423.05     1304.52    152.28 o
   6   1  15      272.13      136.60     60.52 o
   7   1  15     2748.80     2786.18    167.89 o
   8   1  15      960.23      800.14    182.44 o
   9   1  15     4159.47     3999.26    196.05 o
  10   1  15      139.44       59.56     58.15 o
  11   1  15      132.23      204.19    277.89 o
  12   1  15       76.65        0.26     21.89 o
  13   1  15     2380.34     2336.07    386.70 o
  14   1  15      180.04       26.18     83.75 o
   0   2  15      941.67      955.43    166.17 o
   1   2  15     7584.68     7308.73    172.63 o
   2   2  15       41.47       79.40    116.17 o
   3   2  15    26828.40    27399.04    390.44 o
   4   2  15     7713.99     7827.66    224.83 o
   5   2  15    14544.63    14953.87    298.59 o
   6   2  15      404.06      344.39    152.27 o
   7   2  15     1423.79     1285.94    170.81 o
   8   2  15       15.56      -42.05     95.27 o
   9   2  15     2477.01     2186.30    190.97 o
  10   2  15     1888.01     1573.13    266.66 o
  11   2  15    13499.00    13927.36    496.49 o
  12   2  15     1034.18      890.69    403.39 o
  13   2  15     5850.65     5937.89    437.20 o
  14   2  15     1504.93     1492.14    464.20 o
   1   3  15    61998.23    60716.79    396.26 o
   2   3  15     2161.31     2071.29    124.29 o
   3   3  15     6185.29     6093.16    222.53 o
   4   3  15      848.30      616.33    154.01 o
   5   3  15    10863.09    11390.98    355.72 o
   6   3  15     9985.58     9674.66    222.09 o
   7   3  15    43065.32    43321.14    415.70 o
   8   3  15      982.30      705.95    177.79 o
   9   3  15    21209.33    21518.86    317.73 o
  10   3  15     1622.48     1230.25    340.13 o
  11   3  15     3593.72     3191.69    379.51 o
  12   3  15      215.44       33.00    147.09 o
  13   3  15     4042.49     4262.95    457.82 o
  14   3  15      193.89      274.29    632.50 o
   0   4  15     1313.94      774.07    174.19 o
   1   4  15    12343.29    12349.57    194.82 o
   2   4  15     3760.42     3509.54    138.84 o
   3   4  15    76984.79    75954.22    481.65 o
   4   4  15     1825.06     1729.82    167.25 o
   5   4  15    51642.97    53622.15    533.77 o
   6   4  15      661.57      547.24    176.64 o
   7   4  15     9228.59     9050.78    250.04 o
   8   4  15      119.08      131.75    121.62 o
   9   4  15     7009.76     6890.78    242.08 o
  10   4  15     4450.34     3809.06    360.42 o
  11   4  15    38160.42    38313.67    752.39 o
  12   4  15     6987.06     7452.95    438.95 o
  13   4  15    22809.13    23178.11    681.08 o
  14   4  15      474.82      512.91    692.80 o
   1   5  15    81618.37    78137.66    683.92 o
   2   5  15     2324.09     2179.77    137.25 o
   3   5  15    10557.53    10270.36    209.46 o
   4   5  15     2067.57     1752.63    137.57 o
   5   5  15     9416.44     9509.60    230.90 o
   6   5  15     3300.09     3115.87    186.14 o
   7   5  15    68772.49    68879.95    667.78 o
   8   5  15     3668.03     3220.58    221.17 o
   9   5  15    47875.29    48707.76    540.90 o
  10   5  15      543.66      578.12    341.60 o
  11   5  15     5000.76     4567.75    402.17 o
  12   5  15      110.77       31.19    121.19 o
  13   5  15     7395.27     7289.93    492.88 o
   0   6  15     1232.98     1203.67    232.06 o
   1   6  15     6278.14     5993.86    171.03 o
   2   6  15     4632.48     4464.99    164.21 o
   3   6  15    69657.19    68130.38    661.75 o
   4   6  15     6167.91     6064.18    173.91 o
   5   6  15    67235.78    69092.16    697.68 o
   6   6  15      132.53       32.48    203.55 o
   7   6  15    10634.40    10703.86    328.61 o
   8   6  15      828.11      805.65    227.62 o
   9   6  15     9215.16     9227.12    315.29 o
  10   6  15     2388.13     1872.40    381.71 o
  11   6  15    38386.42    40623.02    795.90 o
  12   6  15     5825.00     5334.59    463.36 o
  13   6  15    30102.24    31670.38    901.05 o
   1   7  15    71916.68    70070.74    528.41 o
   2   7  15    11429.49    11360.65    235.04 o
   3   7  15     9750.35     9375.39    227.50 o
   4   7  15     5214.91     4458.68    209.64 o
   5   7  15     9310.08     9389.97    237.40 o
   6   7  15     9429.25     8861.60    252.63 o
   7   7  15    57275.88    58569.56    604.50 o
   8   7  15     3260.67     2792.39    248.71 o
   9   7  15    38935.01    40173.05    525.78 o
  10   7  15      961.06      616.37    390.96 o
  11   7  15     7698.26     6964.23    448.56 o
  12   7  15       56.89        6.67    151.68 o
  13   7  15     5682.55     5330.08    464.97 o
   0   8  15     8344.42     8449.33    356.23 o
   1   8  15    11705.34    11676.96    278.22 o
   2   8  15     9046.58     8366.94    222.47 o
   3   8  15    54516.00    54809.43    488.53 o
   4   8  15     1210.87      998.81    191.43 o
   5   8  15    41089.15    41461.02    496.09 o
   6   8  15      119.38       31.47     56.65 o
   7   8  15     9141.84     9054.95    386.90 o
   8   8  15     3169.56     2885.13    254.11 o
   9   8  15     4793.52     4817.24    277.01 o
  10   8  15     4573.72     4285.38    386.93 o
  11   8  15    35655.15    38220.22    851.62 o
  12   8  15     5756.74     5703.77    473.56 o
   1   9  15    42389.25    40964.13    483.72 o
   2   9  15     1357.43     1154.07    191.84 o
   3   9  15     7103.22     7109.15    226.22 o
   4   9  15     8291.34     7978.62    288.03 o
   5   9  15     6459.84     6419.08    259.56 o
   6   9  15     6502.65     6001.85    265.60 o
   7   9  15    39598.39    40449.64    597.20 o
   8   9  15      590.26      618.53    296.88 o
   9   9  15    25920.28    24983.24    565.32 o
  10   9  15      929.03      857.39    438.88 o
  11   9  15     3607.59     3456.01    451.31 o
  12   9  15       64.80     -109.61    362.84 o
   0  10  15    10541.98     9943.27    397.71 o
   1  10  15     4270.72     4044.99    225.89 o
   2  10  15      572.35      419.30    219.35 o
   3  10  15    28538.15    28883.71    379.73 o
   4  10  15     3292.43     3018.56    218.23 o
   5  10  15    34569.00    35686.77    456.47 o
   6  10  15      161.31       80.37    106.91 o
   7  10  15     2360.57     2376.76    281.24 o
   8  10  15      747.26      568.61    300.64 o
   9  10  15     5880.28     5726.45    378.16 o
  10  10  15     3259.56     3172.70    547.62 o
  11  10  15    16329.35    16911.77    825.53 o
   1  11  15    21657.79    21695.04    402.50 o
   2  11  15     4516.76     3792.06    237.76 o
   3  11  15     2953.95     2637.11    234.26 o
   4  11  15     1579.63     1326.09    216.97 o
   5  11  15     4596.22     4479.19    240.21 o
   6  11  15     3730.27     3617.46    274.48 o
   7  11  15    17596.82    18400.70    445.65 o
   8  11  15     1415.35     1136.85    347.32 o
   9  11  15     9431.64     9033.63    456.20 o
  10  11  15     1196.91     1285.60    579.13 o
   0  12  15     4127.51     3845.81    361.04 o
   1  12  15     1429.17     1137.61    249.50 o
   2  12  15     1657.04     1399.71    260.47 o
   3  12  15     8516.98     8341.87    305.41 o
   4  12  15     1396.60     1337.74    263.16 o
   5  12  15     7192.53     6871.30    264.54 o
   6  12  15      121.10        8.85     54.66 o
   7  12  15      203.77      281.96    344.15 o
   8  12  15      709.12      655.27    353.91 o
   9  12  15     1656.67     1241.32    445.18 o
   1  13  15      194.17      220.61    244.52 o
   2  13  15       32.48       31.09     49.46 o
   3  13  15      136.73      200.43    235.33 o
   4  13  15     1141.46      750.20    308.80 o
   5  13  15      189.78       29.80    182.81 o
   6  13  15     1900.20     1779.69    292.73 o
   7  13  15      595.39      671.23    361.22 o
   8  13  15       95.12      260.70    257.94 o
   0  14  15     1101.00      938.51    498.65 o
   1  14  15       83.11      115.93    236.79 o
   2  14  15      215.41       26.37    179.10 o
   3  14  15      965.50      881.56    331.75 o
   4  14  15       11.77       22.97    168.98 o
   5  14  15     1402.34     1228.03    351.55 o
   6  14  15       53.56       -6.56     54.36 o
   7  14  15      203.71      250.90    432.29 o
   1  15  15     4590.16     4201.41    333.48 o
   2  15  15        8.78      -12.08     83.90 o
   3  15  15     1863.65     1676.82    368.68 o
   4  15  15      109.68      340.16    420.24 o
   5  15  15      625.24      541.19    450.76 o
   0  16  15      484.40      306.57    477.47 o
   1  16  15      866.76      652.53    432.10 o
   2  16  15        5.81      -35.32    204.33 o
   0   0  16      296.22       95.53    319.97 o
   1   0  16    14592.88    13929.49    397.83 o
   2   0  16      888.95      697.59    251.39 o
   3   0  16   139545.11   135710.31   1992.49 o
   4   0  16      700.16      626.40    225.64 o
   5   0  16    87655.84    85324.50   1175.07 o
   6   0  16     1384.24     1325.77    237.70 o
   7   0  16    36677.28    37496.35    573.80 o
   8   0  16     1539.48     1620.34    267.44 o
   9   0  16     3248.54     3576.00    296.29 o
  10   0  16      150.91       35.81    239.10 o
  11   0  16    27587.16    28289.18    782.97 o
  12   0  16      202.67      132.18   1000.72 o
  13   0  16    36221.75    38187.07   1452.05 o
  14   0  16     4488.73     4375.88    952.71 o
   1   1  16   135242.88   134093.72   1989.95 o
   2   1  16     3225.30     3250.82    184.76 o
   3   1  16    35146.85    34703.01    371.05 o
   4   1  16      858.72      839.09    164.24 o
   5   1  16    13979.00    14488.09    262.59 o
   6   1  16     1725.90     1850.61    171.50 o
   7   1  16    68989.97    71154.52    693.53 o
   8   1  16       28.64       29.64     87.08 o
   9   1  16    69578.55    71859.45    760.76 o
  10   1  16     4777.11     4775.51    293.02 o
  11   1  16    11131.10    11091.25    396.03 o
  12   1  16     5272.93     4969.90    421.20 o
  13   1  16      360.34      387.06    503.35 o
  14   1  16      458.64      360.99    591.95 o
   0   2  16     9781.10     9670.36    395.20 o
   1   2  16    14964.32    14517.83    285.74 o
   2   2  16      450.92      455.01    173.21 o
   3   2  16    77774.15    77163.17   1113.21 o
   4   2  16      320.44      368.63    149.68 o
   5   2  16   122570.12   123853.85    858.99 o
   6   2  16     5001.43     4755.45    189.91 o
   7   2  16    20263.80    21126.65    317.71 o
   8   2  16     2941.12     2830.89    198.11 o
   9   2  16     2317.06     2015.44    204.38 o
  10   2  16     1339.41      968.02    275.51 o
  11   2  16    29199.77    29069.18    667.65 o
  12   2  16       14.81       35.49     93.85 o
  13   2  16    30886.46    31086.50    957.97 o
   1   3  16   107365.19   103315.68    796.82 o
   2   3  16     3112.74     2841.78    171.92 o
   3   3  16    14976.82    14308.77    292.85 o
   4   3  16     3740.46     3591.42    179.64 o
   5   3  16     7329.35     7453.10    211.48 o
   6   3  16     1495.96     1428.21    169.50 o
   7   3  16    38814.25    39751.41    551.99 o
   8   3  16      454.57      447.86    169.84 o
   9   3  16    59125.05    61371.95    569.41 o
  10   3  16     3060.69     3201.73    356.81 o
  11   3  16    10480.75     9943.82    463.73 o
  12   3  16     3770.09     3282.41    438.24 o
  13   3  16      607.83      547.41    566.16 o
   0   4  16     5518.98     5386.08    214.48 o
   1   4  16     9917.07    10083.88    217.17 o
   2   4  16       28.80      -14.98     65.30 o
   3   4  16    55306.57    54688.80    761.56 o
   4   4  16       74.01       15.77     61.92 o
   5   4  16    39884.91    40302.64    454.01 o
   6   4  16     4898.20     4731.39    197.50 o
   7   4  16    14505.28    14828.37    290.45 o
   8   4  16      655.78      693.34    199.59 o
   9   4  16       34.85      -10.39     68.13 o
  10   4  16       13.28        2.33    530.38 o
  11   4  16    18238.42    18051.17    579.19 o
  12   4  16      819.47      576.02    485.85 o
  13   4  16    16963.91    18361.28    638.28 o
   1   5  16    24628.28    24592.70    330.68 o
   2   5  16     1054.24      830.33    163.26 o
   3   5  16     7258.48     7822.35    223.74 o
   4   5  16      825.10      725.28    172.35 o
   5   5  16      803.80      749.90    179.34 o
   6   5  16      383.88      426.37    201.80 o
   7   5  16    16347.32    16614.47    376.57 o
   8   5  16     1242.92     1202.14    244.08 o
   9   5  16    12013.64    11792.26    297.15 o
  10   5  16     1123.16     1095.47    380.34 o
  11   5  16     3831.83     3286.51    416.82 o
  12   5  16     1131.97      885.45    458.68 o
  13   5  16      254.13      -33.74    120.98 o
   0   6  16     2484.73     2074.09    245.73 o
   1   6  16      281.33      213.13    183.06 o
   2   6  16       77.65       81.50     86.57 o
   3   6  16     2052.71     2233.68    217.93 o
   4   6  16        4.82      -19.75     83.44 o
   5   6  16     8074.89     7935.13    256.41 o
   6   6  16     1820.85     1520.13    224.00 o
   7   6  16     1075.91      840.25    257.31 o
   8   6  16      205.95       68.49    109.84 o
   9   6  16      246.45      236.30    334.38 o
  10   6  16       29.22      115.94    407.19 o
  11   6  16      972.83      511.80    425.01 o
  12   6  16       88.45       50.82    546.91 o
  13   6  16      673.74      658.83    463.61 o
   1   7  16      148.69      201.48    203.26 o
   2   7  16      365.75      299.17    190.47 o
   3   7  16       92.35       41.23     76.24 o
   4   7  16      117.69        5.69     77.03 o
   5   7  16        4.98      -90.86    113.62 o
   6   7  16       46.95     -100.71    182.91 o
   7   7  16      501.13      314.46    242.17 o
   8   7  16      528.26      528.51    266.77 o
   9   7  16       38.91      -86.73    215.70 o
  10   7  16       46.37       81.40    213.07 o
  11   7  16        0.61       46.50     65.26 o
  12   7  16      165.88       31.61     82.63 o
   0   8  16     1637.54     1298.24    281.31 o
   1   8  16      416.77      150.81    138.42 o
   2   8  16      248.81      243.56    170.22 o
   3   8  16     2397.40     2317.11    205.60 o
   4   8  16      300.91      134.56    123.12 o
   5   8  16     6366.80     6060.05    289.56 o
   6   8  16     1258.45     1039.49    290.63 o
   7   8  16      170.44      118.60    155.70 o
   8   8  16      217.78      176.43    362.27 o
   9   8  16      395.69      382.48    245.29 o
  10   8  16      677.62      572.45    370.15 o
  11   8  16     1983.63     1778.30    410.53 o
  12   8  16       77.03      363.25    530.63 o
   1   9  16    16254.26    16102.56    336.97 o
   2   9  16     2245.92     1746.66    215.48 o
   3   9  16     2825.38     2604.34    214.60 o
   4   9  16     3064.05     2838.68    215.56 o
   5   9  16     2195.41     1879.95    265.47 o
   6   9  16      965.53      646.43    296.03 o
   7   9  16    11149.70    10885.94    369.76 o
   8   9  16        8.15      126.61    293.42 o
   9   9  16    11377.25    11947.64    446.40 o
  10   9  16     2850.08     3443.00    520.51 o
  11   9  16      789.69      801.35    613.42 o
   0  10  16     2999.63     2809.61    336.45 o
   1  10  16     7197.20     6904.85    261.56 o
   2  10  16     1046.09      830.06    231.73 o
   3  10  16    21078.82    21512.07    399.28 o
   4  10  16      108.30      -10.30     89.33 o
   5  10  16    32377.03    32586.44    486.67 o
   6  10  16     2786.44     2484.04    323.07 o
   7  10  16     4612.44     4581.07    316.39 o
   8  10  16     1515.59     1307.02    331.23 o
   9  10  16     1176.82     1343.18    345.83 o
  10  10  16      368.88      216.52    803.18 o
   1  11  16    49442.92    48860.47    578.44 o
   2  11  16     3830.44     3562.39    258.88 o
   3  11  16    12372.69    12004.63    336.51 o
   4  11  16     3215.51     3028.77    255.95 o
   5  11  16     6394.93     6542.98    310.96 o
   6  11  16      622.58      361.09    316.55 o
   7  11  16    33835.69    36042.68    824.17 o
   8  11  16      246.61      150.89    184.65 o
   9  11  16    27129.74    29858.42    675.78 o
  10  11  16     3525.39     3337.93    609.55 o
   0  12  16     2450.59     2356.78    391.30 o
   1  12  16     8226.68     8427.49    312.87 o
   2  12  16     2421.70     2060.13    268.18 o
   3  12  16    48240.05    49602.68    611.08 o
   4  12  16       29.15       53.20    180.64 o
   5  12  16    46059.41    47316.57    570.80 o
   6  12  16     4171.59     3891.01    357.51 o
   7  12  16    12064.53    12174.38    424.01 o
   8  12  16     4202.74     4021.34    386.16 o
   9  12  16     2854.39     2772.84    474.70 o
   1  13  16    63000.57    64803.39    704.85 o
   2  13  16     1291.13     1218.55    294.88 o
   3  13  16     8694.55     7942.19    330.48 o
   4  13  16     4915.69     4504.79    322.34 o
   5  13  16     6648.69     5990.09    331.55 o
   6  13  16     1959.87     1778.66    402.79 o
   7  13  16    28755.54    29966.78    674.80 o
   0  14  16     3587.38     3451.68    485.66 o
   1  14  16     7586.30     7734.02    346.09 o
   2  14  16      357.89       26.37     66.10 o
   3  14  16    43986.22    46145.69    715.49 o
   4  14  16      199.39      388.30    353.55 o
   5  14  16    38506.95    39204.98    654.17 o
   6  14  16     1424.70     1076.81    415.44 o
   1  15  16    38374.02    38940.00    608.09 o
   2  15  16      419.84      173.02    294.60 o
   3  15  16     8388.86     8599.49    400.78 o
   4  15  16     1156.26     1026.80    397.04 o
   1   1  17      939.07     1571.25    162.93 o
   2   1  17      616.48      527.00    167.26 o
   3   1  17      950.45      753.95    163.17 o
   4   1  17       48.26       26.12     43.18 o
   5   1  17     1229.69     1155.17    170.14 o
   6   1  17     1207.47     1103.67    195.12 o
   7   1  17     1051.04      897.08    200.08 o
   8   1  17       77.71       32.77     73.27 o
   9   1  17      776.91      586.52    236.50 o
  10   1  17     1676.56     1467.52    326.84 o
  11   1  17       86.51      -33.84    251.04 o
  12   1  17     1045.61      779.73    454.37 o
  13   1  17      131.40        1.24    100.96 o
   0   2  17      541.59      780.39    203.37 o
   1   2  17      737.19      641.13    177.08 o
   2   2  17     2794.01     2828.09    170.56 o
   3   2  17     2448.91     2273.48    178.38 o
   4   2  17        5.12        0.40    100.37 o
   5   2  17     1220.82     1187.75    183.15 o
   6   2  17     4208.63     4306.39    195.17 o
   7   2  17       90.39      151.34    180.26 o
   8   2  17     3597.77     3342.14    207.67 o
   9   2  17      796.12      640.02    236.28 o
  10   2  17     1476.64     1208.49    400.53 o
  11   2  17     2902.26     2439.37    410.80 o
  12   2  17      112.48      -12.15    251.21 o
  13   2  17      844.30      734.94    462.94 o
   1   3  17     6052.78     5680.36    215.81 o
   2   3  17     7915.46     7951.78    229.55 o
   3   3  17      689.93      595.67    183.47 o
   4   3  17    10178.92    10125.11    236.20 o
   5   3  17     1748.29     1848.19    177.34 o
   6   3  17     3189.09     2959.63    189.95 o
   7   3  17     6231.07     6239.34    218.36 o
   8   3  17      463.19      493.42    198.68 o
   9   3  17     1957.89     1957.79    237.11 o
  10   3  17     6906.78     7077.36    411.20 o
  11   3  17       74.22      -34.46    396.22 o
  12   3  17    10334.39     9808.73    502.21 o
  13   3  17     5383.34     5040.49    511.59 o
   0   4  17    12885.70    12542.86    781.88 o
   1   4  17       39.36      -16.55     32.65 o
   2   4  17     6953.46     6231.50    241.67 o
   3   4  17     8601.36     7958.09    263.70 o
   4   4  17       44.93       67.53    139.71 o
   5   4  17     5503.95     5597.87    210.50 o
   6   4  17    13923.60    14270.58    279.66 o
   7   4  17      224.77      189.68    182.90 o
   8   4  17    16311.72    16246.72    335.59 o
   9   4  17     5275.65     5362.84    252.14 o
  10   4  17     4937.29     4633.17    395.99 o
  11   4  17     4631.65     4012.71    409.26 o
  12   4  17      855.55      903.55    524.55 o
  13   4  17     3484.30     2947.08    531.77 o
   1   5  17     6253.63     5418.30    298.37 o
   2   5  17    11499.21    10972.57    368.00 o
   3   5  17     3639.88     3533.68    219.46 o
   4   5  17    17889.08    17606.23    325.36 o
   5   5  17     5292.45     5239.42    205.82 o
   6   5  17     9084.03     9056.28    280.73 o
   7   5  17    14852.46    14745.23    339.70 o
   8   5  17     4033.69     3789.24    250.43 o
   9   5  17     8233.12     8228.13    279.90 o
  10   5  17    15998.68    16939.62    550.21 o
  11   5  17      628.79      507.31    381.64 o
  12   5  17    17603.25    18001.83    631.41 o
   0   6  17    12450.05    11847.02    384.58 o
   1   6  17     1027.75      890.19    243.11 o
   2   6  17    11209.50    11208.65    423.09 o
   3   6  17     7349.70     6876.63    322.19 o
   4   6  17     1883.21     1446.66    246.45 o
   5   6  17     4782.68     4387.01    261.57 o
   6   6  17    15298.73    15982.33    417.76 o
   7   6  17        0.90      -32.28     69.91 o
   8   6  17    22594.23    22932.81    393.83 o
   9   6  17     3819.96     3917.99    267.22 o
  10   6  17     2186.05     1902.33    414.42 o
  11   6  17     9811.14    10226.88    502.19 o
  12   6  17     1241.86     1169.37    547.95 o
   1   7  17     5161.37     4575.38    212.00 o
   2   7  17    19959.58    20214.43    421.43 o
   3   7  17      236.80      237.57    428.01 o
   4   7  17    16497.64    16356.68    477.97 o
   5   7  17     3620.47     3664.69    329.57 o
   6   7  17     3030.80     2904.03    291.94 o
   7   7  17     5824.48     5585.29    396.15 o
   8   7  17     4579.90     4387.95    315.24 o
   9   7  17     4359.14     3863.73    298.94 o
  10   7  17    12537.79    13397.26    484.95 o
  11   7  17      273.39      -24.75    295.24 o
  12   7  17    19671.30    20385.40    609.76 o
   0   8  17    16832.72    16037.14    463.44 o
   1   8  17       40.60       87.41    215.65 o
   2   8  17     3692.21     3318.83    281.22 o
   3   8  17     7105.40     6693.94    293.05 o
   4   8  17      542.79      326.81    347.28 o
   5   8  17      531.11      510.64    385.28 o
   6   8  17    18483.91    18694.30    442.95 o
   7   8  17      148.87      190.09    262.08 o
   8   8  17    11837.34    12169.11    397.78 o
   9   8  17     4386.26     4366.70    347.78 o
  10   8  17     2947.89     2765.20    506.48 o
  11   8  17     5231.76     4558.90    589.16 o
   1   9  17     2677.97     2409.88    236.11 o
   2   9  17     9779.44     8710.16    282.50 o
   3   9  17      184.11      284.77    336.92 o
   4   9  17     7461.40     6468.81    356.21 o
   5   9  17     2680.21     2062.56    327.96 o
   6   9  17     2942.30     2528.18    345.27 o
   7   9  17     3896.65     3792.28    321.90 o
   8   9  17     3524.71     3557.18    346.37 o
   9   9  17     5205.43     4985.70    381.20 o
  10   9  17    13728.72    14586.23    675.22 o
   0  10  17     7297.15     6947.23    395.91 o
   1  10  17     1234.26     1027.63    257.96 o
   2  10  17     1859.63     1318.98    245.76 o
   3  10  17     4536.60     4869.87    360.84 o
   4  10  17     1164.21      862.47    292.84 o
   5  10  17      755.57      555.34    378.77 o
   6  10  17     6722.61     6142.08    372.76 o
   7  10  17       27.64      212.85    362.66 o
   8  10  17     5858.94     5141.47    373.06 o
   9  10  17     2153.27     2461.69    429.40 o
  10  10  17     2219.91     1598.93    581.01 o
   1  11  17      499.76      435.65    244.01 o
   2  11  17     2690.48     2332.97    264.10 o
   3  11  17       14.62      -13.70    167.17 o
   4  11  17     3660.47     3086.02    289.38 o
   5  11  17     1371.30     1208.92    328.82 o
   6  11  17      470.00      551.27    360.37 o
   7  11  17     2242.32     2270.57    392.70 o
   8  11  17     1620.82     1458.61    434.24 o
   9  11  17      332.60      522.81    462.55 o
   0  12  17      222.15      173.59    464.26 o
   1  12  17       11.51        9.14     72.86 o
   2  12  17       48.57       -7.52    112.20 o
   3  12  17      359.55      237.52    332.47 o
   4  12  17      125.23       39.50    133.58 o
   5  12  17       79.98      191.82    236.81 o
   6  12  17      652.48      698.05    379.39 o
   7  12  17      472.01      391.59    403.19 o
   8  12  17     2571.73     2568.01    476.03 o
   1  13  17      302.83      465.71    280.93 o
   2  13  17      419.03      471.08    310.59 o
   3  13  17        7.41      -34.27     57.06 o
   4  13  17      116.10      173.51    284.54 o
   5  13  17      132.56      253.86    320.21 o
   6  13  17      470.81      459.35    513.38 o
   7  13  17      104.13        9.81    233.19 o
   0  14  17     1429.64     1420.69    451.62 o
   1  14  17       37.99       45.88     78.37 o
   2  14  17     2254.84     2028.40    360.38 o
   3  14  17      195.82      293.92    332.89 o
   4  14  17      128.89     -103.61    446.48 o
   5  14  17      794.61      913.37    425.31 o
   1  15  17     2727.40     2470.15    384.23 o
   2  15  17     2968.52     2725.03    376.16 o
   0   0  18   147625.02   151158.23   2463.89 o
   1   0  18      717.81     1014.08    272.99 o
   2   0  18    55146.61    54673.34   1445.48 o
   3   0  18      351.79      261.22    269.18 o
   4   0  18     3818.28     3725.35    357.53 o
   5   0  18       87.56      120.52    210.92 o
   6   0  18    37411.83    39049.86    616.11 o
   7   0  18     2440.80     2237.04    292.22 o
   8   0  18    66850.28    70123.50    824.61 o
   9   0  18       43.92       23.79    395.50 o
  10   0  18    45492.96    48757.75   1231.95 o
  11   0  18     1079.07     1073.81    504.11 o
  12   0  18     4178.07     4255.17    563.32 o
  13   0  18       23.68     -183.97   1084.11 o
   1   1  18       63.57      134.14    120.11 o
   2   1  18    45676.83    46688.99   1229.24 o
   3   1  18     1847.03     1815.60    177.15 o
   4   1  18   108955.14   111930.41   1276.08 o
   5   1  18     1044.15      826.18    188.67 o
   6   1  18    59063.49    61759.80    587.80 o
   7   1  18       41.75       30.59    170.06 o
   8   1  18     4088.32     3901.40    223.19 o
   9   1  18        6.34       61.50    290.99 o
  10   1  18    18189.28    17869.25    477.02 o
  11   1  18     2816.52     2847.65    407.93 o
  12   1  18    37710.35    40076.71    826.11 o
  13   1  18     1064.89     1057.17    482.60 o
   0   2  18    99880.98   103515.55   2700.43 o
   1   2  18     1200.27     1110.92    193.75 o
   2   2  18    65815.75    65226.59    975.09 o
   3   2  18      653.82      712.48    195.25 o
   4   2  18     1379.16     1174.70    193.40 o
   5   2  18     2680.63     2381.27    195.92 o
   6   2  18    32315.23    32745.45    402.08 o
   7   2  18      509.95      426.99    224.51 o
   8   2  18    74529.59    79759.66   1144.38 o
   9   2  18     1117.95     1015.06    235.08 o
  10   2  18    31825.15    32009.31    730.59 o
  11   2  18      729.24      566.98    467.27 o
  12   2  18     1392.59     1355.41    452.15 o
   1   3  18       20.21       62.32    125.14 o
   2   3  18    49987.06    49911.84    762.75 o
   3   3  18     1669.21     1733.20    195.10 o
   4   3  18    78887.84    79984.66   1171.22 o
   5   3  18     1606.85     1586.72    193.00 o
   6   3  18    37718.86    38926.42    433.72 o
   7   3  18      107.47       94.21    125.29 o
   8   3  18     2611.09     2420.38    224.63 o
   9   3  18       18.19       35.57     79.11 o
  10   3  18    14836.96    14934.85    668.93 o
  11   3  18     1060.22     1039.75    444.70 o
  12   3  18    30730.68    31195.84    761.38 o
   0   4  18    86598.54    84567.41   1865.99 o
   1   4  18      628.55      463.77    272.90 o
   2   4  18    30739.70    30311.43    513.58 o
   3   4  18      231.56      245.33    212.68 o
   4   4  18      163.88       63.55    119.31 o
   5   4  18      602.91      581.64    208.59 o
   6   4  18    23368.76    23857.02    353.07 o
   7   4  18       44.61      141.37    228.64 o
   8   4  18    29321.00    30548.06    443.14 o
   9   4  18      866.27      925.34    275.27 o
  10   4  18    18276.88    18231.24    579.87 o
  11   4  18      294.99       54.95    176.24 o
  12   4  18      654.92      435.34    463.63 o
   1   5  18      185.17        9.33     77.08 o
   2   5  18    13276.61    13521.12    409.98 o
   3   5  18       61.39      -27.58    171.53 o
   4   5  18    32450.99    31971.67    570.29 o
   5   5  18      956.62      887.10    233.25 o
   6   5  18    10519.22    10217.08    303.06 o
   7   5  18      109.02      106.36    150.72 o
   8   5  18       23.48       16.06     65.70 o
   9   5  18        7.87      -41.13    220.76 o
  10   5  18     5940.51     5956.26    426.41 o
  11   5  18      901.93      874.85    498.88 o
  12   5  18     4214.45     3573.69    520.79 o
   0   6  18     4208.65     3784.08    422.71 o
   1   6  18      144.82      187.71    317.09 o
   2   6  18     4565.01     4476.50    300.52 o
   3   6  18      196.87      278.81    269.79 o
   4   6  18       88.87       22.24     69.23 o
   5   6  18      322.04      295.00    321.44 o
   6   6  18     1146.31     1005.32    325.36 o
   7   6  18      153.81      180.13    240.42 o
   8   6  18     4661.82     4568.68    272.69 o
   9   6  18      562.82      729.49    309.92 o
  10   6  18      677.48      437.86    352.87 o
  11   6  18      130.15      317.23    534.84 o
   1   7  18      748.05      581.61    322.54 o
   2   7  18        1.53      -55.24    156.27 o
   3   7  18        8.79      132.06    205.45 o
   4   7  18       87.83      -13.53     81.67 o
   5   7  18        0.80      -41.03    197.10 o
   6   7  18       26.31        6.44     45.34 o
   7   7  18       22.18     -148.66    234.95 o
   8   7  18       62.13     -108.11    245.45 o
   9   7  18      353.24       69.71    112.99 o
  10   7  18      210.01      451.12    399.70 o
  11   7  18      319.08      253.47    564.03 o
   0   8  18     7655.20     6263.67    494.78 o
   1   8  18      228.50       84.65    211.61 o
   2   8  18     2093.62     1561.70    294.16 o
   3   8  18       10.37        9.73     39.09 o
   4   8  18       13.10     -117.31    145.39 o
   5   8  18      177.27       41.01    231.32 o
   6   8  18     2871.46     2596.86    330.70 o
   7   8  18      153.29      -28.34    172.20 o
   8   8  18     4121.74     3821.35    390.86 o
   9   8  18        2.68       24.96    247.36 o
  10   8  18     2172.35     1842.97    566.33 o
   1   9  18       44.20       28.18    122.81 o
   2   9  18    10785.45    10366.39    353.35 o
   3   9  18        0.01      115.90    219.48 o
   4   9  18    18184.18    18146.86    505.03 o
   5   9  18       60.71      -70.21    186.31 o
   6   9  18     6185.81     5757.86    365.98 o
   7   9  18      608.27      526.53    401.12 o
   8   9  18       11.30       18.55    291.39 o
   9   9  18       77.32       57.63    339.21 o
  10   9  18     5598.02     4621.65    649.99 o
   0  10  18    37940.63    38131.23    740.75 o
   1  10  18     1354.95     1169.75    312.22 o
   2  10  18    23226.10    23470.83    491.10 o
   3  10  18      286.01      314.57    301.76 o
   4  10  18       10.27       -1.22     62.54 o
   5  10  18      443.68      439.57    351.33 o
   6  10  18    18026.74    18562.80    541.14 o
   7  10  18      114.67      103.90    298.62 o
   8  10  18    26060.35    27727.57    869.64 o
   9  10  18      401.10      363.88    454.32 o
   1  11  18      927.01      924.60    345.53 o
   2  11  18    25499.90    25355.64    526.19 o
   3  11  18      561.19       33.72    190.97 o
   4  11  18    53700.87    53564.78    736.95 o
   5  11  18      301.06      246.11    412.94 o
   6  11  18    21002.65    21132.57    577.58 o
   7  11  18      424.35      449.43    401.50 o
   8  11  18      490.79      128.17    120.49 o
   0  12  18    68640.02    69547.02   1034.85 o
   1  12  18       11.96       91.98    208.41 o
   2  12  18    30604.20    30417.59    588.22 o
   3  12  18      332.59      113.54    146.22 o
   4  12  18      115.51      292.61    313.99 o
   5  12  18       13.80       34.73    339.99 o
   6  12  18    20254.55    21529.01    552.96 o
   7  12  18      464.00      404.68    470.09 o
   1  13  18      107.29      160.01    211.81 o
   2  13  18    27289.18    28140.43    585.45 o
   3  13  18        7.37      108.16    469.13 o
   4  13  18    52298.32    54385.29    783.77 o
   5  13  18      681.38      702.49    457.20 o
   0  14  18    54975.07    57073.99   1014.66 o
   1  14  18       44.82      118.66    261.58 o
   2  14  18    24075.85    24324.27    577.41 o
   3  14  18       65.08      115.26    343.57 o
   1   1  19      464.27      234.59    126.15 o
   2   1  19     1074.41      964.46    207.41 o
   3   1  19      301.32      197.01    164.16 o
   4   1  19     3481.34     3401.71    196.13 o
   5   1  19      341.35      113.06     78.86 o
   6   1  19     2780.23     2817.85    219.28 o
   7   1  19      544.38      505.72    214.68 o
   8   1  19       28.50       17.82    163.34 o
   9   1  19      474.27      410.53    234.56 o
  10   1  19      223.53      152.94    319.43 o
  11   1  19      326.25      -10.77     51.90 o
  12   1  19     3397.08     3767.92    485.35 o
   0   2  19    19923.66    23252.59    771.23 o
   1   2  19     1676.19     1543.19    204.87 o
   2   2  19     4446.77     4460.41    215.89 o
   3   2  19       92.88      153.98    105.28 o
   4   2  19       21.88       74.24    138.86 o
   5   2  19       83.76       34.42     88.30 o
   6   2  19     2704.30     2631.97    218.85 o
   7   2  19      951.77      796.50    242.38 o
   8   2  19     8578.93     8701.67    265.92 o
   9   2  19      226.87      281.53    228.47 o
  10   2  19     6171.91     5939.56    424.62 o
  11   2  19     2398.61     2002.02    438.41 o
  12   2  19       95.41      -86.95    537.68 o
   1   3  19      213.12      393.04    192.74 o
   2   3  19    11744.51    12343.08    367.78 o
   3   3  19      799.81      753.25    224.43 o
   4   3  19    18230.33    18857.11    322.16 o
   5   3  19      217.64      134.55    134.12 o
   6   3  19     8315.56     8430.26    252.68 o
   7   3  19     1437.33     1256.98    223.78 o
   8   3  19      647.90      536.36    284.96 o
   9   3  19        9.01       -2.67    261.37 o
  10   3  19     6880.33     6794.64    434.39 o
  11   3  19       11.19      -17.64    293.11 o
  12   3  19    13178.76    13145.27    581.13 o
   0   4  19    35197.93    34219.28   1373.21 o
   1   4  19      115.92      295.47    315.34 o
   2   4  19    27209.81    27667.25    503.53 o
   3   4  19     1037.62      857.48    246.98 o
   4   4  19        7.73        9.18    120.71 o
   5   4  19       87.74       75.84    118.18 o
   6   4  19    16631.97    16965.44    321.09 o
   7   4  19      117.99       70.01    278.46 o
   8   4  19    29052.75    31083.40    462.00 o
   9   4  19     4362.70     4153.25    280.43 o
  10   4  19    11096.52    10619.24    505.25 o
  11   4  19     3397.29     3194.48    485.47 o
  12   4  19        0.88      -75.69    561.55 o
   1   5  19        7.79       59.93    119.46 o
   2   5  19    25762.26    26077.00    550.99 o
   3   5  19      262.31       85.17    137.51 o
   4   5  19    45001.88    44842.41    601.68 o
   5   5  19     1995.17     1762.51    297.97 o
   6   5  19    29973.40    29994.59    686.11 o
   7   5  19     1427.15     1181.36    273.67 o
   8   5  19       94.15       64.22    162.64 o
   9   5  19       69.59       65.16    102.26 o
  10   5  19    12176.25    12281.29    536.95 o
  11   5  19       57.37       17.72     64.02 o
   0   6  19    57852.96    56574.15   2240.50 o
   1   6  19      813.79      513.89    348.94 o
   2   6  19    37246.18    37646.19    657.73 o
   3   6  19      595.70      460.65    384.33 o
   4   6  19      196.65      195.12    256.24 o
   5   6  19      572.78      380.09    351.54 o
   6   6  19    23208.20    23909.37    556.61 o
   7   6  19      380.76      308.02    298.06 o
   8   6  19    38107.29    37846.76    571.13 o
   9   6  19     2784.49     2427.86    335.09 o
  10   6  19    13437.69    14130.97    569.53 o
  11   6  19     5174.68     4357.75    523.64 o
   1   7  19      307.30      202.86    243.76 o
   2   7  19    22765.91    23406.17    692.83 o
   3   7  19      289.07      305.06    366.54 o
   4   7  19    44821.25    44759.55    801.96 o
   5   7  19      668.15      419.01    280.29 o
   6   7  19    16253.00    16139.38    490.76 o
   7   7  19     2207.00     2041.43    370.65 o
   8   7  19       23.15      -38.05     54.91 o
   9   7  19       24.33      -83.18    359.32 o
  10   7  19    14871.81    14950.51    761.26 o
   0   8  19    47993.03    45380.89   1088.88 o
   1   8  19      458.59      338.87    469.04 o
   2   8  19    24257.74    23132.16    579.29 o
   3   8  19      117.52      -78.05    256.06 o
   4   8  19      680.93      369.36    318.19 o
   5   8  19       20.47       71.52    458.49 o
   6   8  19    16360.53    16125.98    501.04 o
   7   8  19      665.12      162.69    258.93 o
   8   8  19    26681.91    27032.42    769.11 o
   9   8  19     5414.62     4654.10    394.74 o
  10   8  19     8716.94     9025.92    688.51 o
   1   9  19      154.41      -15.48     63.27 o
   2   9  19    16495.54    16621.31    611.18 o
   3   9  19      954.25      653.61    367.97 o
   4   9  19    32830.75    33978.25    911.37 o
   5   9  19      932.16      819.36    370.94 o
   6   9  19    15937.61    15937.64    519.12 o
   7   9  19      759.47      213.03    245.36 o
   8   9  19        0.15      -44.70    170.20 o
   9   9  19      469.57      172.60    247.54 o
   0  10  19    25708.00    24332.50   1093.97 o
   1  10  19      303.18      163.23    358.47 o
   2  10  19    15103.28    14724.73    506.38 o
   3  10  19      277.82      220.53    412.76 o
   4  10  19      113.38      138.91    265.09 o
   5  10  19        4.28       22.61     93.25 o
   6  10  19    11385.57    10945.09    473.40 o
   7  10  19     1491.38     1029.30    412.91 o
   8  10  19    18428.93    18547.91    571.72 o
   1  11  19       80.91       23.54    262.43 o
   2  11  19     4612.00     4294.38    347.27 o
   3  11  19      523.42      411.95    321.87 o
   4  11  19    14984.83    14539.30    531.43 o
   5  11  19      198.63       76.45    106.68 o
   6  11  19     4960.84     5076.45    438.43 o
   7  11  19      597.92      270.36    528.90 o
   0  12  19     4301.28     3699.50    601.00 o
   1  12  19       11.25      -92.75    212.50 o
   2  12  19     2538.45     2070.42    373.22 o
   3  12  19      385.73       65.62    261.31 o
   4  12  19        2.65     -100.14    310.36 o
   5  12  19      121.91      130.46    280.57 o
   6  12  19     1873.79     1598.54    436.73 o
   1  13  19      331.76      293.03    421.46 o
   2  13  19       71.49       13.40    200.03 o
   3  13  19      950.90      801.34    367.36 o
   4  13  19      527.77      511.59    368.17 o
   0   0  20      152.62      -72.27    538.77 o
   1   0  20     6348.12     6800.21    372.89 o
   2   0  20     1882.97     1661.78    312.12 o
   3   0  20    44274.45    45785.40   1307.78 o
   4   0  20     1325.70     1484.50    300.68 o
   5   0  20    31613.48    32650.52    661.95 o
   6   0  20     3705.14     3446.29    322.09 o
   7   0  20     4798.18     5024.34    344.85 o
   8   0  20    10237.82    10329.54    413.43 o
   9   0  20     6363.60     6111.05    382.73 o
  10   0  20       79.56      174.69    506.98 o
  11   0  20    20642.70    22142.97    789.54 o
   1   1  20    35840.16    37134.50    658.88 o
   2   1  20      309.71      158.30    128.56 o
   3   1  20     5914.31     5675.32    224.47 o
   4   1  20     2451.63     2179.81    218.18 o
   5   1  20     6906.50     6922.97    249.37 o
   6   1  20      227.00       69.72    229.75 o
   7   1  20    25811.55    27672.56    408.44 o
   8   1  20     2268.16     1989.96    260.10 o
   9   1  20    23315.34    24462.04    422.53 o
  10   1  20     7666.12     6931.40    385.53 o
  11   1  20     2540.06     2220.11    514.44 o
   0   2  20      304.20      409.15    366.68 o
   1   2  20    12887.36    12904.70    324.62 o
   2   2  20      107.80      116.78    120.32 o
   3   2  20    29326.89    29887.39    754.63 o
   4   2  20     1373.11     1145.98    221.07 o
   5   2  20    25769.61    26558.44    473.17 o
   6   2  20     5029.10     5006.83    234.12 o
   7   2  20     3392.34     3176.46    246.10 o
   8   2  20     3046.99     2855.92    266.65 o
   9   2  20     4104.16     4239.93    297.29 o
  10   2  20      148.76      226.11    350.32 o
  11   2  20    17003.94    17291.41    606.88 o
   1   3  20    20494.73    20753.26    611.48 o
   2   3  20     1274.93     1300.40    250.26 o
   3   3  20     6370.56     6331.41    248.16 o
   4   3  20     2222.82     2070.16    212.52 o
   5   3  20     4180.81     4321.29    226.95 o
   6   3  20      219.99      102.64    173.65 o
   7   3  20    18751.81    19848.82    359.67 o
   8   3  20     2486.88     2262.44    288.41 o
   9   3  20    15467.24    15870.40    373.07 o
  10   3  20     7623.05     7008.36    464.21 o
  11   3  20     2505.24     2235.21    508.59 o
   0   4  20     4487.65     4821.69    485.09 o
   1   4  20     2778.80     2993.61    307.24 o
   2   4  20      258.96      332.17    228.58 o
   3   4  20    10491.48     9855.63    329.54 o
   4   4  20     2093.34     1953.69    250.70 o
   5   4  20    16512.98    16902.44    365.52 o
   6   4  20     3101.04     2939.84    252.49 o
   7   4  20     2142.11     2277.14    275.22 o
   8   4  20     2617.00     2175.15    284.39 o
   9   4  20     1559.71     1264.41    286.75 o
  10   4  20       69.05      225.26    416.18 o
  11   4  20     8613.58     8889.98    518.71 o
   1   5  20     4133.52     4511.85    564.79 o
   2   5  20     2693.71     2179.45    298.44 o
   3   5  20      923.04      537.63    283.25 o
   4   5  20      629.56      509.17    286.60 o
   5   5  20      623.65      716.80    322.67 o
   6   5  20      326.38      390.16    243.39 o
   7   5  20     3233.19     2925.21    308.79 o
   8   5  20     1576.24     1439.86    324.44 o
   9   5  20     3274.76     3249.95    306.48 o
  10   5  20     1925.44     1711.27    484.22 o
  11   5  20      943.25      911.51    601.34 o
   0   6  20      879.71     1010.01    497.65 o
   1   6  20      283.65      356.86    476.55 o
   2   6  20        2.27      -10.18    276.89 o
   3   6  20      126.34      146.19    278.71 o
   4   6  20      111.54     -107.76    258.61 o
   5   6  20      226.22      117.59    119.46 o
   6   6  20      878.11      816.09    320.92 o
   7   6  20        3.61       13.15     67.58 o
   8   6  20       52.62       32.19    148.12 o
   9   6  20       15.06       -0.75    275.61 o
  10   6  20      381.44      500.08    621.73 o
   1   7  20      378.27      304.62    256.56 o
   2   7  20      264.06      347.36    510.63 o
   3   7  20      403.55       67.09    118.14 o
   4   7  20      201.82      325.10    459.16 o
   5   7  20      220.29       77.43    225.64 o
   6   7  20      384.15       88.64    175.01 o
   7   7  20      224.71      126.00    257.77 o
   8   7  20      388.24        4.81    107.93 o
   9   7  20      111.80       17.41    143.18 o
  10   7  20      293.81      409.44    787.85 o
   0   8  20      596.87      -45.99    489.82 o
   1   8  20     3349.39     2772.71    349.62 o
   2   8  20      939.10      727.28    467.19 o
   3   8  20     1241.96     1207.01    384.16 o
   4   8  20       57.87      -22.15     95.78 o
   5   8  20     1924.39     1658.50    377.66 o
   6   8  20     1771.83     1466.50    397.03 o
   7   8  20      418.12      344.79    339.52 o
   8   8  20     1649.62     1078.92    460.89 o
   9   8  20      197.45      307.23    562.92 o
   1   9  20     4429.14     3593.48    392.86 o
   2   9  20      932.36      396.37    388.60 o
   3   9  20     1673.64     1631.00    410.69 o
   4   9  20     2604.06     2349.08    399.57 o
   5   9  20     1166.28      803.37    390.48 o
   6   9  20      741.70      662.59    399.15 o
   7   9  20     3742.74     3376.03    426.93 o
   8   9  20      738.19      618.98    441.87 o
   0  10  20    12498.42    13939.27    746.92 o
   1  10  20     1658.32     1069.39    394.88 o
   2  10  20      705.55      758.56    500.10 o
   3  10  20    11275.61    11284.95    483.20 o
   4  10  20      177.88        6.63    341.62 o
   5  10  20    10177.60    10059.62    473.99 o
   6  10  20     6541.11     6707.20    430.59 o
   7  10  20     1673.72     1558.30    465.80 o
   1  11  20    15961.27    15510.53    552.97 o
   2  11  20     2671.53     2306.51    435.86 o
   3  11  20     2784.34     2363.90    437.49 o
   4  11  20     5763.19     5953.29    458.23 o
   5  11  20     1921.69     1756.27    408.97 o
   6  11  20      666.68      847.11    448.49 o
   0  12  20     2454.54     2418.96    657.96 o
   1  12  20     4821.81     4845.35    480.12 o
   2  12  20     2168.38     2009.96    500.02 o
   3  12  20    17601.82    18247.22    604.77 o
   4  12  20     1048.63      648.22    506.17 o
   5  12  20    17432.99    16951.46    596.56 o
   1  13  20    15509.57    15318.66    579.01 o
   2  13  20     2846.55     2573.81    497.45 o
   1   1  21     6561.29     7116.88    311.26 o
   2   1  21       18.97       16.10    139.59 o
   3   1  21      998.87      775.76    219.96 o
   4   1  21      200.78       65.97    155.94 o
   5   1  21      796.78      554.77    250.15 o
   6   1  21      871.34      753.14    258.60 o
   7   1  21     2543.41     2519.20    261.97 o
   8   1  21      408.23      196.86    237.93 o
   9   1  21     3037.51     2613.96    305.12 o
  10   1  21      603.23       43.53    139.96 o
  11   1  21      438.92      574.47    559.66 o
   0   2  21     2522.84     2310.46    469.17 o
   1   2  21     2004.04     2216.12    335.64 o
   2   2  21      816.53      501.18    222.94 o
   3   2  21    19312.17    19837.33    571.18 o
   4   2  21       29.25        2.45     48.74 o
   5   2  21    14570.72    14867.22    321.18 o
   6   2  21      199.78      170.87    243.09 o
   7   2  21     2807.16     2620.46    258.15 o
   8   2  21      483.08       76.04    153.89 o
   9   2  21     1472.88     1340.47    327.48 o
  10   2  21     1376.39     1084.65    537.85 o
  11   2  21     5583.27     5219.74    537.07 o
   1   3  21    31135.34    33886.31    683.76 o
   2   3  21      689.11      707.67    267.43 o
   3   3  21     9367.07     9275.59    301.12 o
   4   3  21      888.73      912.87    247.10 o
   5   3  21     3603.52     3482.26    242.07 o
   6   3  21      553.60      455.30    243.70 o
   7   3  21    27619.36    29037.99    468.78 o
   8   3  21      447.81      360.41    328.94 o
   9   3  21    14131.66    14449.10    377.77 o
  10   3  21       23.14     -222.09    383.85 o
   0   4  21     3118.64     3082.86    561.77 o
   1   4  21     8419.15     9174.63    379.02 o
   2   4  21     1668.93     1471.90    265.06 o
   3   4  21    51931.53    53850.64    863.39 o
   4   4  21       30.15       15.27     46.38 o
   5   4  21    45713.34    48143.51    573.30 o
   6   4  21      660.33      563.65    380.65 o
   7   4  21     9223.97     9939.26    362.98 o
   8   4  21     2965.52     3116.00    308.99 o
   9   4  21     1886.51     1873.60    331.41 o
  10   4  21      414.69       40.86    204.42 o
   1   5  21    71780.54    74116.86    873.04 o
   2   5  21       60.26      178.69    209.71 o
   3   5  21    15900.19    16067.18    410.81 o
   4   5  21     4471.07     4160.53    267.99 o
   5   5  21     5166.08     4780.70    320.89 o
   6   5  21     2055.19     1857.97    318.34 o
   7   5  21    40250.55    42805.47    624.11 o
   8   5  21      330.83      238.02    250.55 o
   9   5  21    41395.56    44497.25    647.57 o
  10   5  21      522.27      362.92    589.82 o
   0   6  21     7941.54     7097.05    772.02 o
   1   6  21     7062.67     7172.66    477.57 o
   2   6  21     2440.98     2108.62    432.67 o
   3   6  21    69671.41    69718.04   1158.89 o
   4   6  21       39.63       78.13    236.91 o
   5   6  21    54906.10    57834.11    872.94 o
   6   6  21     1417.09     1081.86    328.43 o
   7   6  21    19294.83    20417.31    473.43 o
   8   6  21     2416.40     2084.37    368.63 o
   9   6  21     2603.58     2349.74    391.12 o
   1   7  21    56460.45    56768.03    887.74 o
   2   7  21     1336.13     1107.46    461.78 o
   3   7  21    14552.40    14376.04    496.29 o
   4   7  21     3757.93     3223.83    397.52 o
   5   7  21     2852.75     2893.77    389.12 o
   6   7  21      924.66      884.29    381.99 o
   7   7  21    41479.89    43389.11    704.94 o
   8   7  21      517.54      259.05    279.14 o
   9   7  21    29172.62    29327.55    723.59 o
   0   8  21     5256.00     4639.72    578.30 o
   1   8  21     9732.76     9220.15    464.99 o
   2   8  21     3596.57     3174.17    418.19 o
   3   8  21    42864.15    43381.09   1122.48 o
   4   8  21      232.53       70.25     83.13 o
   5   8  21    45697.33    47226.89    813.99 o
   6   8  21     1073.30      921.30    435.09 o
   7   8  21    10815.27    11251.22    614.53 o
   8   8  21     2469.60     1867.88    431.89 o
   1   9  21    48047.34    47762.55    850.29 o
   2   9  21     1085.70      949.66    401.15 o
   3   9  21     9314.59     9254.78    474.78 o
   4   9  21     2522.50     2173.26    403.87 o
   5   9  21     2609.01     2280.40    449.11 o
   6   9  21     1184.62      956.58    464.04 o
   7   9  21    21456.14    21753.71    619.91 o
   0  10  21     1956.72     1953.27    628.90 o
   1  10  21     5059.42     4514.88    478.76 o
   2  10  21     1953.34     1600.43    447.83 o
   3  10  21    32019.28    33204.67    784.29 o
   4  10  21       21.80       74.31    346.06 o
   5  10  21    30189.32    30270.77    704.70 o
   6  10  21      873.10      780.56    465.65 o
   1  11  21    20480.25    19497.84    646.78 o
   2  11  21      221.19       81.63    188.86 o
   3  11  21     3859.78     3795.85    488.45 o
   4  11  21     1249.95      776.62    474.23 o
   5  11  21     1010.58      775.44    472.68 o
   0  12  21      255.06      -30.94    131.30 o
   1  12  21      796.00      698.81    598.37 o
   2  12  21      443.60      152.30    347.59 o
   3  12  21     9189.75     8801.25    549.16 o
   0   0  22      879.62      788.45    900.14 o
   1   0  22     6038.24     6630.94    916.57 o
   2   0  22        7.49     -131.69    268.62 o
   3   0  22    20570.07    22160.88    731.18 o
   4   0  22     1476.14     1305.84    346.62 o
   5   0  22    11523.49    10930.46    431.59 o
   6   0  22      994.70      720.30    379.31 o
   7   0  22      630.45      681.00    477.15 o
   8   0  22     2406.58     2522.20    416.65 o
   9   0  22     7232.40     7438.23    442.19 o
  10   0  22      109.68      103.87    306.17 o
   1   1  22    17454.65    18807.02    559.82 o
   2   1  22     1220.15     1032.68    251.26 o
   3   1  22     1591.63     1276.36    251.80 o
   4   1  22     1142.75     1095.19    251.81 o
   5   1  22    10799.31    11076.46    303.83 o
   6   1  22       19.59      -70.25    111.13 o
   7   1  22    17619.10    17903.49    372.58 o
   8   1  22     1829.48     1464.14    297.58 o
   9   1  22    10329.15    10340.73    332.69 o
  10   1  22     5416.54     5311.46    501.52 o
   0   2  22       43.40       43.45    310.95 o
   1   2  22     2007.38     1851.57    373.89 o
   2   2  22       20.81       39.72     75.87 o
   3   2  22    12660.98    12893.90    347.34 o
   4   2  22      145.27      192.21    211.33 o
   5   2  22     9192.70     9153.73    293.66 o
   6   2  22     4745.37     4727.58    272.42 o
   7   2  22      292.86      130.15    132.88 o
   8   2  22      277.42      110.68    245.58 o
   9   2  22     7497.62     7482.24    353.66 o
  10   2  22       19.74       30.01    503.82 o
   1   3  22    10427.81    10894.08    419.89 o
   2   3  22      502.69      453.59    266.61 o
   3   3  22      465.44      458.14    274.60 o
   4   3  22      406.35      175.54    230.11 o
   5   3  22     5207.63     4964.39    284.58 o
   6   3  22       20.83       49.86     59.24 o
   7   3  22     9501.45     9695.21    337.23 o
   8   3  22      786.78      774.00    331.22 o
   9   3  22     7156.87     7288.89    344.41 o
  10   3  22     3212.91     3058.65    541.11 o
   0   4  22      181.65      265.52    500.15 o
   1   4  22      781.67      746.88    318.09 o
   2   4  22      475.09      182.15    180.21 o
   3   4  22     6211.43     6338.00    288.05 o
   4   4  22      151.14      194.49    258.75 o
   5   4  22     4917.43     4353.37    294.04 o
   6   4  22      891.11      617.30    387.24 o
   7   4  22      249.96      399.32    401.25 o
   8   4  22      443.44      343.16    278.26 o
   9   4  22     1437.09     1400.64    408.31 o
   1   5  22     1391.20     1308.24    340.18 o
   2   5  22      141.79      399.70    356.44 o
   3   5  22      362.66      191.92    136.25 o
   4   5  22      164.48      124.73    250.63 o
   5   5  22      816.18      582.13    320.19 o
   6   5  22        9.94      -54.17    190.46 o
   7   5  22     2384.23     2212.65    366.37 o
   8   5  22      434.73      115.35    145.39 o
   9   5  22     2329.65     1989.32    385.65 o
   0   6  22      185.88       74.46    258.58 o
   1   6  22      172.07       31.87     82.31 o
   2   6  22      643.93      618.22    397.55 o
   3   6  22       34.87       47.19    116.18 o
   4   6  22      700.13      725.48    299.93 o
   5   6  22       20.91        8.62    273.75 o
   6   6  22      196.01      198.78    238.04 o
   7   6  22       11.77        0.77     83.50 o
   8   6  22      759.79      608.31    426.07 o
   1   7  22      890.05      699.28    379.17 o
   2   7  22      151.71      -93.51    508.76 o
   3   7  22       51.23       41.70    301.71 o
   4   7  22     1408.36     1126.97    432.12 o
   5   7  22        1.11       64.68     70.96 o
   6   7  22      756.73      492.90    441.02 o
   7   7  22      550.32      696.59    371.56 o
   8   7  22       32.88       51.54    104.08 o
   0   8  22      123.10      -76.30    557.70 o
   1   8  22      855.70      327.52    365.90 o
   2   8  22      341.61      -93.87    229.64 o
   3   8  22     1109.77     1196.28    738.87 o
   4   8  22       15.92     -229.87    429.44 o
   5   8  22     2295.52     2068.80    482.23 o
   6   8  22      368.98      158.78    355.53 o
   7   8  22       10.86       -4.68    102.75 o
   1   9  22     4357.66     3702.45    495.41 o
   2   9  22      628.22      179.42    252.28 o
   3   9  22      582.28       85.97    214.17 o
   4   9  22      165.45        2.45    522.34 o
   5   9  22     1517.83     1193.85    518.57 o
   6   9  22       52.54       19.03     95.59 o
   0  10  22      755.60      516.92    755.55 o
   1  10  22     1159.59      942.36    445.16 o
   2  10  22      117.29      190.76    396.85 o
   3  10  22     7684.77     7986.26    484.95 o
   4  10  22      333.45       94.70    179.83 o
   5  10  22     5246.65     4924.27    506.64 o
   1  11  22     9080.18     8702.55    537.55 o
   2  11  22      976.81      707.21    597.58 o
   3  11  22     2437.68     1685.97    527.09 o
   1   1  23     1826.99     2271.72    386.42 o
   2   1  23     2440.45     2474.55    290.35 o
   3   1  23        7.37      143.11    200.13 o
   4   1  23     1623.41     1434.47    251.72 o
   5   1  23      741.64      583.74    278.35 o
   6   1  23     2212.87     1867.17    284.36 o
   7   1  23      973.70      700.23    294.85 o
   8   1  23        1.36      -12.27     40.89 o
   9   1  23      395.21      174.48    139.18 o
   0   2  23     9170.89    10468.63    663.93 o
   1   2  23     1255.17     1200.18    382.06 o
   2   2  23     4392.54     4300.79    295.06 o
   3   2  23     2942.00     2854.09    283.92 o
   4   2  23      635.71      731.95    290.80 o
   5   2  23     2882.55     3207.77    305.37 o
   6   2  23     5351.59     4952.12    286.00 o
   7   2  23       31.16     -182.12    194.60 o
   8   2  23     3246.97     3077.97    346.07 o
   9   2  23     1027.53     1095.77    337.59 o
   1   3  23     5423.28     5663.82    355.78 o
   2   3  23    11096.69    11342.44    432.20 o
   3   3  23      181.52      146.70    164.22 o
   4   3  23    15391.36    15543.62    384.65 o
   5   3  23     2409.66     2071.26    308.81 o
   6   3  23     9917.70     9528.70    342.67 o
   7   3  23     5997.75     6094.39    369.88 o
   8   3  23      260.03      232.23    358.65 o
   9   3  23     3157.32     3076.55    425.34 o
   0   4  23    33243.55    34724.73   1544.04 o
   1   4  23     1039.16     1325.66    368.29 o
   2   4  23    19602.32    20035.01    533.07 o
   3   4  23     8598.92     8970.94    328.76 o
   4   4  23       12.50       -8.80     49.81 o
   5   4  23     2268.63     2333.28    357.66 o
   6   4  23     7442.97     6926.96    374.74 o
   7   4  23       43.69      -57.41     96.48 o
   8   4  23    20027.40    20405.42    548.66 o
   1   5  23     5256.29     5635.64    374.54 o
   2   5  23    28193.54    28812.88    620.93 o
   3   5  23     1032.00     1042.28    312.26 o
   4   5  23    38588.04    39188.02    760.55 o
   5   5  23     3022.67     3071.80    348.90 o
   6   5  23    23602.61    24338.50    627.12 o
   7   5  23    10011.71     9881.93    402.15 o
   8   5  23      665.00      484.98    329.84 o
   0   6  23    44258.00    47148.73    980.72 o
   1   6  23      340.81      442.15    349.21 o
   2   6  23    28769.60    30363.34    628.42 o
   3   6  23     6350.10     6408.95    410.33 o
   4   6  23      123.71      187.92    310.57 o
   5   6  23     4655.50     4720.11    363.99 o
   6   6  23    11072.25    11256.70    420.92 o
   7   6  23       95.31       75.35    321.13 o
   1   7  23     5119.82     4669.52    451.19 o
   2   7  23    18057.17    18650.51    747.11 o
   3   7  23      127.08      162.30    319.77 o
   4   7  23    37030.71    38399.66    691.33 o
   5   7  23     2211.68     2071.51    360.83 o
   6   7  23    20321.04    19620.38    509.43 o
   7   7  23     4454.80     3710.48    431.31 o
   0   8  23    23050.48    23002.81    922.21 o
   1   8  23      369.36      554.25    560.89 o
   2   8  23    23598.14    24384.91    737.82 o
   3   8  23     5936.51     5497.50    573.00 o
   4   8  23      488.19      669.95    602.02 o
   5   8  23     1726.89     1389.88    436.86 o
   6   8  23     9689.02    10485.35    468.14 o
   1   9  23     1903.81     1485.71    470.44 o
   2   9  23    13375.48    12922.01    561.50 o
   3   9  23      684.70      774.93    467.19 o
   4   9  23    25363.51    25529.21    806.22 o
   5   9  23     1625.88     1461.98    547.64 o
   0  10  23    23423.20    21980.44    957.03 o
   1  10  23      891.98      531.68    512.89 o
   2  10  23    11459.06    11027.76    531.54 o
   3  10  23     2593.37     2278.11    557.01 o
   0   0  24    34265.50    36813.86   1576.89 o
   1   0  24       33.46     -193.73    367.68 o
   2   0  24    24107.77    23509.46    868.69 o
   3   0  24     9749.95     9016.68    462.80 o
   4   0  24      562.66      618.09    430.06 o
   5   0  24     8500.85     8083.17    433.78 o
   6   0  24    19629.72    21500.28    588.50 o
   7   0  24     4224.48     4010.01    466.82 o
   8   0  24    28501.78    30942.33    693.24 o
   1   1  24    12395.40    13060.56    529.75 o
   2   1  24    22298.38    22997.87    836.23 o
   3   1  24     3469.89     3500.56    297.47 o
   4   1  24    37095.04    39530.09    763.55 o
   5   1  24      442.41      503.08    286.71 o
   6   1  24    13281.70    13597.31    357.46 o
   7   1  24     4735.96     4341.50    323.51 o
   8   1  24      235.04      140.64    307.21 o
   0   2  24    34270.58    37307.90   1105.74 o
   1   2  24      272.08      435.73    338.48 o
   2   2  24    15985.85    16693.26    510.31 o
   3   2  24     6030.36     6284.58    314.29 o
   4   2  24       48.49      168.42    259.69 o
   5   2  24     6714.37     6396.13    344.03 o
   6   2  24    10782.33    10651.87    461.29 o
   7   2  24     3398.11     3607.57    404.63 o
   8   2  24    21274.38    22319.61    586.20 o
   1   3  24     7348.05     7757.45    424.01 o
   2   3  24    10251.18    10199.90    442.67 o
   3   3  24     1495.01     1329.28    307.99 o
   4   3  24    26519.48    27312.94    492.31 o
   5   3  24      261.85      320.79    331.14 o
   6   3  24     9990.54     9688.98    401.96 o
   7   3  24     1216.11     1042.44    433.40 o
   8   3  24        1.77      -12.24    281.47 o
   0   4  24    14040.28    13689.04    900.63 o
   1   4  24      579.29      464.11    392.69 o
   2   4  24     7572.33     7450.37    416.36 o
   3   4  24     1454.76     1202.52    328.64 o
   4   4  24      733.22      542.22    320.31 o
   5   4  24     2843.96     2810.16    372.37 o
   6   4  24     7763.72     7833.58    394.23 o
   7   4  24     2226.48     1769.26    408.67 o
   1   5  24     2366.75     2007.09    402.02 o
   2   5  24     3759.48     4061.16    393.56 o
   3   5  24      829.88      646.82    387.24 o
   4   5  24     5579.56     5411.70    366.16 o
   5   5  24        1.50       66.20    141.40 o
   6   5  24     1724.10     1627.77    397.02 o
   7   5  24      913.11      856.94    468.17 o
   0   6  24     1031.35      651.64    503.78 o
   1   6  24       50.48       79.36    227.87 o
   2   6  24      301.51      105.51    237.91 o
   3   6  24     1292.94     1131.32    418.37 o
   4   6  24      158.51        1.70     30.85 o
   5   6  24      892.44      761.28    382.50 o
   6   6  24       18.09      -78.53    329.31 o
   1   7  24      117.95        3.09     84.23 o
   2   7  24      208.42      456.57    408.75 o
   3   7  24       94.26      116.37    214.40 o
   4   7  24      366.75      199.74    260.90 o
   5   7  24       22.93      -13.43     47.95 o
   0   8  24     3570.55     2610.52    747.21 o
   1   8  24        5.79     -171.42    323.62 o
   2   8  24      605.36      369.89    657.73 o
   3   8  24      244.57       90.77     78.97 o
   4   8  24       11.91       79.12    366.90 o
   1   9  24     1262.46      630.22    474.48 o
   2   9  24     4199.58     4022.84    573.56 o
   1   1  25        9.54      132.28    164.76 o
   2   1  25      548.97      836.24    331.21 o
   3   1  25      590.02      511.83    344.03 o
   4   1  25     1014.32     1146.55    317.48 o
   5   1  25       37.95       41.14     88.03 o
   6   1  25      110.20       83.34    123.20 o
   7   1  25       59.24      -18.65    208.49 o
   0   2  25     1979.94     2569.02    633.56 o
   1   2  25        9.48      235.48    275.29 o
   2   2  25     1729.70     1760.31    350.11 o
   3   2  25      191.64      371.79    240.97 o
   4   2  25      260.10      160.68    160.54 o
   5   2  25      880.46      784.84    368.94 o
   6   2  25     2461.76     2344.29    365.47 o
   7   2  25      177.68      189.74    373.07 o
   1   3  25      477.16      523.71    353.62 o
   2   3  25     1745.22     1704.82    431.48 o
   3   3  25      235.99      228.56    197.04 o
   4   3  25     5347.39     5689.05    352.84 o
   5   3  25       42.81       55.93    102.03 o
   6   3  25     1830.65     2053.68    406.80 o
   0   4  25     6640.52     7007.06    548.54 o
   1   4  25      458.66      236.97    497.67 o
   2   4  25     3423.30     2979.34    421.16 o
   3   4  25     3664.56     3099.02    389.38 o
   4   4  25      621.23      411.10    347.48 o
   5   4  25     2487.92     2220.48    394.99 o
   6   4  25     8207.13     8476.20    416.97 o
   1   5  25     4623.51     4335.04    395.43 o
   2   5  25     8531.44     9251.90    449.62 o
   3   5  25     1243.80      969.80    452.56 o
   4   5  25     7655.03     7912.98    407.52 o
   5   5  25      590.02      375.00    425.46 o
   0   6  25     6556.13     5938.49    585.31 o
   1   6  25     1213.92     1091.40    432.99 o
   2   6  25     6931.57     6969.72    445.67 o
   3   6  25     6936.06     6385.77    464.65 o
   4   6  25     2077.89     1724.76    402.98 o
   1   7  25     3936.03     3907.27    418.24 o
   2   7  25     4104.34     3974.18    441.61 o
   3   7  25      220.68      120.50    354.84 o
   0   8  25     8960.26     9427.94    626.63 o
   1   8  25      528.63      600.33    448.26 o
   0   0  26    18206.27    20749.27   1360.07 o
   1   0  26     2953.95     2729.68    780.36 o
   2   0  26    11477.10    11986.35    636.71 o
   3   0  26    32645.45    37890.85   1179.96 o
   4   0  26        6.12      189.27    468.97 o
   5   0  26    26243.45    29797.18   1221.77 o
   1   1  26    28854.47    33054.05    793.21 o
   2   1  26     9346.00    10334.97    420.92 o
   3   1  26     7216.39     7500.09    395.61 o
   4   1  26    16869.95    18105.30    507.96 o
   5   1  26     1739.47     1591.57    397.85 o
   0   2  26    17036.09    18633.50    898.98 o
   1   2  26     6405.23     6144.85    439.02 o
   2   2  26     8491.38     8649.97    409.42 o
   3   2  26    19488.00    20892.70    534.29 o
   4   2  26       12.43       83.90    197.26 o
   5   2  26    22390.97    23091.59    532.83 o
   1   3  26    16241.28    17566.31    560.33 o
   2   3  26     5385.29     5574.73    416.95 o
   3   3  26     7745.95     8048.11    405.48 o
   4   3  26     9911.40    10379.96    414.54 o
   5   3  26     1663.25     1458.79    411.42 o
   0   4  26     5050.05     4465.60    562.04 o
   1   4  26     1885.90     1447.87    456.81 o
   2   4  26     4014.94     4026.09    451.28 o
   3   4  26     9125.59     8435.17    426.71 o
   4   4  26        1.97       -5.80    165.36 o
   1   5  26     6323.25     5773.46    428.68 o
   2   5  26     1712.38     1425.55    504.35 o
   3   5  26      810.10      673.96    457.91 o
   0   6  26      789.44      550.81    531.45 o
   1   6  26      246.54       32.51    180.15 o
   2   6  26      677.63      611.56    447.90 o
   1   1  27      600.80     1095.66    374.15 o
   2   1  27       23.34      210.75    297.59 o
   3   1  27       13.13      168.06    307.40 o
   0   2  27     2813.10     2637.85    713.05 o
   1   2  27      533.82      488.87    235.03 o
   2   2  27      386.03      377.63    360.53 o
   3   2  27     1686.60     1547.08    408.70 o
   1   3  27     2987.61     3288.72    476.18 o
   2   3  27     1093.33      978.01    417.53 o
 
